# Supplementary material for: A Chromosome-Level Genome Assembly of Yellowtail Kingfish (Seriola lalandi)
Source: Front Genet. 2022 Jan 19;12:825742. doi: 10.3389/fgene.2021.825742 (PMC8807568; doi:10.3389/fgene.2021.825742)
Supplement: Supplementary file 1 [file Table2.xlsx]

## Sheet: Sheet1
Supplementary Table 2 Comparisons of other published Seriola assemblies.
Species	Seriola lalandi	Seriola lalandi dorsalis	Seriola dumerili	Seriola quinqueradiata	Seriola rivoliana
Assembled Size (Mb)	647.04	732.5	677.68	639.27	666.2
Scaffold N50 size (Mb)	28.52	1.27	5.81	5.61	9.5
Total scaffolds	31	99598	34656	384	1441
Pseudo-chromosome number	24	NA	NA	NA	NA
Number protein-coding genes	22674	25747	22000	27693	49397
Average CDS length (bp)	1747.75	1650.78	1810.37	1513.2	1261.36
Genome version:
Seriola lalandi dorsalis: GCF_002814215.1 (NCBI)
Seriola dumerili: GCF_002260705.1 (NCBI)
Seriola quinqueradiata: GCA_002217815.1 (NCBI)
Seriola rivoliana: serriv_assembly_version_1.0 (https://www.serioladb.org/)
