# Supplementary material for: A Chromosome-Level Genome Assembly of Yellowtail Kingfish (Seriola lalandi)
Source: Front Genet. 2022 Jan 19;12:825742. doi: 10.3389/fgene.2021.825742 (PMC8807568; doi:10.3389/fgene.2021.825742)
Supplement: Supplementary file 2 [file Table3.XLSX]

## Sheet: Sheet1
Supplementary Table 3 Genome chromosome statistics.
Chromosome	Effective length (bp)	GC content	Gene number
chr1	34589819	0.402826	947
chr2	31990549	0.405979	1143
chr3	31982941	0.405153	1184
chr4	31774618	0.407776	964
chr5	30837784	0.407272	1152
chr6	30244952	0.406903	996
chr7	29829036	0.408269	1081
chr8	29466715	0.406245	846
chr9	29440176	0.407783	1107
chr10	28682758	0.408663	1077
chr11	28516646	0.405078	863
chr12	27671246	0.405324	1123
chr13	26773912	0.410106	945
chr14	26702008	0.40875	882
chr15	26415537	0.406016	977
chr16	25924330	0.408339	904
chr17	25649631	0.411503	1176
chr18	25171948	0.403702	867
chr19	24391175	0.409849	958
chr20	23972401	0.411651	705
chr21	22656667	0.411361	870
chr22	21922445	0.409617	629
chr23	20075382	0.411324	786
chr24	12282259	0.422507	485
