# Supplementary material for: A Chromosome-Level Genome Assembly of Yellowtail Kingfish (Seriola lalandi)
Source: Front Genet. 2022 Jan 19;12:825742. doi: 10.3389/fgene.2021.825742 (PMC8807568; doi:10.3389/fgene.2021.825742)
Supplement: Supplementary file 4 [file Table9.XLSX]

## Sheet: Sheet1
Supplementary Table 9 Statistics of olfactory receptor (OR)-like gene family.
Gene	Chromosome	Start site	End site	Direction
Beta-1	chr15	1089500	1091397	-
Beta-2	chr4	30100933	30101886	+
Beta-3	chr4	30149797	30150789	+
Beta-4	chr4	30135315	30136244	+
Beta-5	chr4	30106748	30107698	+
Beta-6	chr4	30116565	30117491	+
Delta-1	chr11	21741610	21742560	+
Delta-2	chr11	799572	800525	+
Delta-3	chr15	17006761	17007720	+
Delta-4	chr15	17010907	17011845	+
Delta-5	chr4	29896781	29897725	-
Delta-6	chr4	29900892	29901836	-
Delta-7	chr11	2678916	2679839	-
Delta-8	chr11	2670795	2671730	-
Delta-9	chr4	29866597	29867523	+
Delta-10	chr11	4070101	4071024	-
Delta-11	chr4	29915430	29916374	+
Delta-12	chr15	1140670	1141611	-
Delta-13	chr11	4056633	4057613	-
Delta-14	chr11	2709671	2710594	+
Delta-15	chr15	1107029	1107964	-
Delta-16	chr15	1109397	1110344	-
Delta-17	chr15	1133417	1134358	-
Delta-18	chr15	1102429	1103370	-
Delta-19	chr11	21748325	21749257	+
Delta-20	chr4	22648080	22649021	+
Delta-21	chr11	2705888	2706811	+
Delta-22	chr11	4063208	4064131	-
Delta-23	chr4	22639361	22640314	+
Delta-24	chr11	19028298	19029251	+
Delta-25	chr4	22643585	22644538	+
Delta-26	chr4	30003700	30004623	+
Delta-27	chr4	30039302	30040246	+
Delta-28	chr4	30090016	30090942	+
Delta-29	chr4	30045958	30046905	+
Delta-30	chr15	1069356	1070294	+
Delta-31	chr11	19034764	19035690	+
Delta-32	chr11	19036779	19037691	+
Delta-33	chr15	1123707	1124645	-
Delta-34	chr11	19030888	19031863	+
Delta-35	chr11	19041884	19042825	+
Delta-36	chr11	21752381	21753313	+
Delta-37	chr11	2690053	2690976	-
Delta-38	chr4	30042004	30042957	+
Delta-39	chr11	4061176	4062102	-
Delta-40	chr11	2703757	2704680	+
Delta-41	chr4	29871451	29872377	+
Delta-42	chr4	29878682	29879653	+
Delta-43	chr15	1064876	1065817	+
Delta-44	chr4	30062564	30063490	+
Delta-45	chr15	1083538	1084461	+
Delta-46	chr11	2687335	2688258	-
Delta-47	chr15	1097297	1098238	-
Delta-48	chr4	29853673	29854608	-
Delta-49	chr11	2713195	2714124	-
Delta-50	chr4	22634861	22635793	-
Delta-51	chr11	2727207	2728130	+
Delta-52	chr15	1136887	1137807	-
Delta-53	chr11	2692410	2693327	-
Delta-54	chr11	2731618	2732559	+
Delta-55	chr15	1086895	1087848	+
Delta-56	chr11	2715647	2716570	+
Delta-57	chr15	1142831	1144899	-
Delta-58	chr11	2735063	2736004	+
Delta-59	chr15	1074292	1075233	+
Delta-60	chr4	29857267	29858205	-
Delta-61	chr15	1077742	1078689	+
Delta-62	chr11	2675989	2676927	-
Delta-63	chr11	2722644	2723549	+
Delta-64	chr4	30072048	30072965	+
Delta-65	chr11	2701635	2702558	+
Delta-66	chr11	21744993	21745931	+
Delta-67	chr11	2694712	2698665	-
Delta-68	chr11	2683070	2684017	+
Epsilon-1	chr4	22675495	22676457	+
Epsilon-2	chr15	7682483	7684185	-
Epsilon-3	chr4	22691130	22692101	+
Epsilon-4	chr4	22693760	22694716	+
Epsilon-5	chr4	22672101	22673075	+
Epsilon-6	chr4	22680641	22681621	+
Epsilon-7	chr15	7690128	7691740	-
Epsilon-8	chr15	7699293	7700917	-
Epsilon-9	chr15	7694717	7696329	-
Eta-1	chr15	871054	872013	+
Eta-2	chr4	21613722	21614627	-
Eta-3	chr4	21691913	21692821	-
Eta-4	chr15	820659	821656	-
Eta-5	chr15	865537	866496	-
Eta-6	chr4	21623569	21624417	-
Eta-7	chr4	21595633	21596562	-
Eta-8	chr2	29660883	29662016	+
Eta-9	chr15	843308	844270	-
Eta-10	chr15	860719	861708	-
Eta-11	chr2	29651538	29652683	+
Eta-12	chr2	29656489	29657640	+
Eta-13	chr4	21610331	21611251	-
Eta-14	chr4	21637627	21638541	-
Eta-15	chr15	877432	878407	+
Eta-16	chr4	21633421	21634362	-
Eta-17	chr4	21669527	21670453	-
Eta-18	chr15	817239	818198	-
Eta-19	chr2	29640368	29641889	+
Eta-20	chr4	21666246	21667166	-
Eta-21	chr2	29628441	29630713	+
Eta-22	chr2	29632528	29638887	+
Eta-23	chr15	881379	882308	+
Eta-24	chr4	21677635	21678552	-
Eta-25	chr15	886672	887631	+
Eta-26	chr4	21731907	21732827	-
Eta-27	chr15	838570	839523	-
Eta-28	chr2	29667414	29669200	+
Eta-29	chr2	29678637	29680567	+
Eta-30	chr4	21733606	21734532	-
Eta-31	chr15	832163	833131	-
Eta-32	chr15	835885	836853	-
Eta-33	chr2	29687654	29692218	+
Eta-34	chr2	29663467	29664572	+
Eta-35	chr2	29643228	29645112	+
Eta-36	chr2	29647286	29648926	+
Eta-37	chr15	828725	829678	-
Eta-38	chr4	21728775	21729722	-
Eta-39	chr15	17546580	17547509	+
Eta-40	chr4	21673250	21674167	-
Eta-41	chr4	21697465	21698382	-
Eta-42	chr4	21737887	21738834	-
Eta-43	chr4	21647539	21648462	-
Eta-44	chr4	21719474	21720391	-
Eta-45	chr15	846977	852704	-
Eta-46	chr2	29673810	29674589	+
Eta-47	chr4	21659097	21660023	-
Eta-48	chr15	855413	856405	-
Eta-49	chr2	29683180	29686011	+
Zeta-1	chr15	7740846	7741850	-
Zeta-2	chr15	7749372	7750328	-
Zeta-3	chr15	7716394	7717374	+
Zeta-4	chr4	22662708	22663643	-
Zeta-5	chr15	7713904	7714848	+
Zeta-6	chr15	7737657	7738646	-
Zeta-7	chr15	7726187	7732437	+
Zeta-8	chr15	7746174	7747262	-
Zeta-9	chr15	7756634	7757590	-
Zeta-10	chr4	22667440	22668375	-
Zeta-11	chr15	7711372	7712384	+
Zeta-12	chr15	7753144	7754109	-
kappa-1	chr23	11185334	11187784	-
thet-1	chr12	16419653	16420612	+
thet-2	chr9	16470916	16472058	+
