# Supplementary material for: A Chromosome-Level Genome Assembly of Yellowtail Kingfish (Seriola lalandi)
Source: Front Genet. 2022 Jan 19;12:825742. doi: 10.3389/fgene.2021.825742 (PMC8807568; doi:10.3389/fgene.2021.825742)
Supplement: Supplementary file 8 [file Table6.XLSX]

## Sheet: Sheet1
Supplementary Table 6 Statistics of gene set function annotation.
Database	Gene number	Rate
InterPro	18863	0.831922
KEGG	18644	0.822263
SwissProt	19499	0.859972
GO	19992	0.881715
TrEMBL	20300	0.895299
NR	20425	0.900812
Total	20568	0.907118
