# Supplementary material for: A Chromosome-Level Genome Assembly of Yellowtail Kingfish (Seriola lalandi)
Source: Front Genet. 2022 Jan 19;12:825742. doi: 10.3389/fgene.2021.825742 (PMC8807568; doi:10.3389/fgene.2021.825742)
Supplement: Supplementary file 9 [file Table4.XLSX]

## Sheet: Sheet1
Supplementary Table 4 Summary of genome alignment based on the transcriptome data.
Sample name	Total reads	Properly paired reads	Properly paired ratio	All mapped reads	All mapped ratio
wang-4A-1-chui	72009728	65680796	0.9454	69752077	0.9686
wang-4A-1-gan	56857826	50775156	0.9387	54783978	0.9635
wang-4A-1-ji	54809780	48685860	0.9382	52853783	0.9643
wang-4A-2-chui	52221466	46833230	0.9339	50264482	0.9625
wang-4A-2-gan	62508146	55290430	0.94	60293216	0.9646
wang-4A-2-ji	62745458	55919500	0.9449	60796398	0.9689
wang-4A-2-nao	60369601	54803756	0.931	57868086	0.9586
wang-4A-3-chui	50627039	45442206	0.9357	48759394	0.9631
wang-4A-3-gan	60831479	53702322	0.937	58541191	0.9624
wang-4A-3-ji	57561059	51139814	0.9383	55595135	0.9658
wang-4A-5-nao	59408714	53967054	0.9291	56962253	0.9588
wang-4A-6-nao	50222713	45705776	0.9295	48167194	0.9591
wang-4B-1-chui	62092797	55714678	0.9392	59912657	0.9649
wang-4B-1-gan	52486169	46466996	0.9398	50574401	0.9636
wang-4B-1-ji	66536003	58985004	0.9409	64350039	0.9671
wang-4B-1-nao	65485350	59189282	0.9307	62788896	0.9588
wang-4B-2-chui	53827746	49009094	0.9463	52140966	0.9687
wang-4B-2-gan	50633281	44857736	0.9383	48847998	0.9647
wang-4B-2-ji	58128274	51583272	0.9329	55862399	0.961
wang-4B-2-nao	48962099	44143618	0.9319	46991918	0.9598
wang-4B-3-chui	60299536	53996158	0.9326	57927938	0.9607
wang-4B-3-gan	59280676	52542914	0.9399	57151130	0.9641
wang-4B-3-nao	71949576	65434986	0.9357	69190742	0.9617
wang-4B-4-ji	59571281	52685970	0.9413	57558235	0.9662
wang-4C-1-chui	49387071	44695378	0.9422	47752672	0.9669
wang-4C-1-gan	52377785	45930692	0.9256	50010455	0.9548
wang-4C-1-nao	53370081	47930760	0.9327	51280360	0.9608
wang-4C-2-chui	52100782	47185882	0.9456	50511574	0.9695
wang-4C-2-gan	61185331	53359286	0.9221	58343879	0.9536
wang-4C-2-ji	56978244	50728682	0.9477	55330170	0.9711
wang-4C-3-chui	58300791	52490088	0.9365	56209700	0.9641
wang-4C-3-gan	52563381	46349964	0.9343	50569052	0.9621
wang-4C-3-ji	72322161	64047608	0.9398	69918397	0.9668
wang-4C-4-ji	57761350	50285012	0.9302	55482369	0.9605
wang-4C-4-nao	54700391	49623394	0.9282	52487401	0.9595
wang-4C-5-nao	55593222	50477288	0.9251	53172330	0.9565
Average					0.962992
