# Supplementary material for: A Chromosome-Level Genome Assembly of Yellowtail Kingfish (Seriola lalandi)
Source: Front Genet. 2022 Jan 19;12:825742. doi: 10.3389/fgene.2021.825742 (PMC8807568; doi:10.3389/fgene.2021.825742)
Supplement: Supplementary file 10 [file Table1.XLSX]

## Sheet: Sheet1
Supplementary Table 1 Data statistics of this study.
Date type	Instrument/Platform	Raw data volume (Gb)	Fold (X)	Purpose
CLR	PacBio Sequel	106.76	165	Genome assembly
WGS short reads	BGI-SEQ500	48.74	75	Polish
Hi-C reads	BGI-SEQ500	87.6	135	Hi-C assembly
Iso-seq subreads	PacBio Sequel	26.89	41	Genome annotation
Transcriptome short reads	Illumina HiSeq 2500	307.14	474	Genome annotation & Transcriptome analysis
