# Supplementary material for: A Chromosome-Level Genome Assembly of Yellowtail Kingfish (Seriola lalandi)
Source: Front Genet. 2022 Jan 19;12:825742. doi: 10.3389/fgene.2021.825742 (PMC8807568; doi:10.3389/fgene.2021.825742)
Supplement: Supplementary file 11 [file Table10.XLSX]

## Sheet: Sheet1
Supplementary Table 10 Statistics of 652 fast-evolving genes.
Gene Symbol	P-value	dN/dS (ω)	Positively selected sites	Description	Biological Process (GO)
mos	4.27353e-05	30.7992	2 P 0.992**;3 G 0.993**;5 T 0.904;7 R 0.991**;14 H 0.849;46 K 0.939;70 H 0.591;118 A 0.988*;	v-mos Moloney murine sarcoma viral oncogene homolog	GO:0044785 metaphase/anaphase transition of meiotic cell cycle;GO:1901994 negative regulation of meiotic cell cycle phase transition;GO:1902102 regulation of metaphase/anaphase transition of meiotic cell cycle
macrod2	0.00292116	26.4961	1 S 0.874;3 K 0.998**;9 T 0.986*;10 I 0.674;14 I 0.868;15 T 0.934;21 N 0.921;23 P 0.913;24 A 0.912;25 A 0.998**;27 I 0.957*;28 A 0.998**;56 P 0.504;80 K 0.596;	mono-ADP ribosylhydrolase 2	GO:0140291 peptidyl-glutamate ADP-deribosylation;GO:0051725 protein de-ADP-ribosylation;GO:0042278 purine nucleoside metabolic process
smim20	0.00503829	22.3157	2 S 0.990*;5 K 0.776;	small integral membrane protein 20	GO:0033617 mitochondrial cytochrome c oxidase assembly;GO:0008535 respiratory chain complex IV assembly;GO:0017004 cytochrome complex assembly
ramp2	0.00223735	17.4449	111 V 0.776;112 V 0.725;114 R 0.928;	receptor (G protein-coupled) activity modifying protein 2	GO:0008277 regulation of G protein-coupled receptor signaling pathway;GO:0031623 receptor internalization;GO:0043112 receptor metabolic process
zgc:162898	0.000420992	13.1751	117 E 0.989*;119 V 0.987*;120 Q 0.990*;121 T 0.572;	zgc:162898	GO:0008150 biological_process
snx20	0.00276743	11.7506	173 L 0.570;245 E 0.868;248 M 0.855;249 S 0.695;253 V 0.805;	sorting nexin 20	GO:0015031 protein transport;GO:0045184 establishment of protein localization;GO:0071705 nitrogen compound transport
plpp1a	0.00562153	9.58892	24 L 0.532;26 A 0.863;41 S 0.992**;48 V 0.628;	phospholipid phosphatase 1a	GO:0006644 phospholipid metabolic process;GO:0044255 cellular lipid metabolic process;GO:0019637 organophosphate metabolic process
pvalb7	0.00111847	8.95458	39 S 0.513;101 E 0.612;102 F 0.788;103 E 0.995**;104 A 0.946;105 L 0.937;	parvalbumin 7
svip	0.00245604	8.42382	22 E 0.752;57 Q 0.998**;65 M 0.692;76 G 0.999**;	small VCP interacting protein	GO:1903070 negative regulation of ER-associated ubiquitin-dependent protein catabolic process;GO:1904293 negative regulation of ERAD pathway;GO:0070862 negative regulation of protein exit from endoplasmic reticulum
manbal	0.0007878	7.41122	50 Q 0.833;51 P 0.774;52 E 0.998**;	mannosidase beta like
mbpa	0.000118976	7.21327	93 S 0.999**;97 S 0.987*;	myelin basic protein a
cfl2	1.26005e-06	6.60602	4 V 0.772;5 T 0.999**;6 S 0.952*;8 E 0.997**;10 K 0.907;	cofilin 2 (muscle)	GO:0030043 actin filament fragmentation;GO:0051014 actin filament severing;GO:0030042 actin filament depolymerization
smim7	0.000150017	6.29554	28 S 0.998**;72 L 0.953*;73 F 0.883;	small integral membrane protein 7
f5	0.00106612	5.64364	176 G 0.990**;296 E 0.685;376 T 0.586;391 Q 0.549;396 L 0.558;471 D 0.970*;488 P 0.583;678 I 0.505;777 V 0.522;852 V 0.562;904 T 0.968*;934 L 0.548;1010 V 0.531;1033 S 0.968*;1142 S 0.575;1144 K 0.500;1445 M 0.533;	coagulation factor V	GO:0007599 hemostasis;GO:0050878 regulation of body fluid levels;GO:0009617 response to bacterium
rpl7l1	0.00507336	5.53916	44 K 0.509;59 N 0.548;91 A 0.534;161 V 0.564;238 D 0.989*;239 R 0.996**;	ribosomal protein L7-like 1	GO:0000463 maturation of LSU-rRNA from tricistronic rRNA transcript (SSU-rRNA, 5.8S rRNA, LSU-rRNA);GO:0000470 maturation of LSU-rRNA;GO:0042273 ribosomal large subunit biogenesis
f2	0.0244568	5.47792	189 L 0.591;211 K 0.538;295 N 0.707;477 V 0.949;	coagulation factor II (thrombin)	GO:0002526 acute inflammatory response;GO:0006953 acute-phase response;GO:0030194 positive regulation of blood coagulation
hsd17b12b	4.32555e-09	5.34531	104 S 0.602;110 K 0.631;120 I 0.694;161 M 0.564;162 T 0.803;164 L 0.768;165 V 0.996**;167 P 0.997**;168 R 0.912;169 M 1.000**;171 D 0.995**;285 N 0.606;	hydroxysteroid (17-beta) dehydrogenase 12b	GO:0006703 estrogen biosynthetic process;GO:0008210 estrogen metabolic process;GO:0120178 steroid hormone biosynthetic process
mtres1	0.0114747	5.25637	23 T 0.520;50 A 0.946;78 V 0.570;150 K 0.731;	mitochondrial transcription rescue factor 1	GO:1903108 regulation of mitochondrial transcription;GO:0062125 regulation of mitochondrial gene expression;GO:0006390 mitochondrial transcription
asic1c	0.000494982	5.11787	2 T 0.627;6 I 0.576;11 Y 0.604;13 G 0.998**;14 Y 0.644;17 I 0.991**;19 R 0.806;22 Q 0.995**;23 L 0.827;29 E 0.547;31 R 0.752;36 T 0.722;335 T 0.745;	acid-sensing (proton-gated) ion channel 1c	GO:0070207 protein homotrimerization;GO:0071467 cellular response to pH;GO:0070206 protein trimerization
ddt	0.00074294	4.78269	4 I 0.876;10 L 0.987*;12 A 0.885;42 K 0.824;49 F 0.515;105 S 0.702;113 M 0.996**;115 F 0.999**;	D-dopachrome tautomerase	GO:0048839 inner ear development;GO:0043583 ear development;GO:0043066 negative regulation of apoptotic process
gorab	0.000697078	4.60601	140 A 0.991**;	golgin, rab6-interacting	GO:1905515 non-motile cilium assembly;GO:0060271 cilium assembly;GO:0044782 cilium organization
dusp19b	1.62704e-05	4.59523	17 R 0.507;146 V 0.571;167 R 0.999**;169 Q 0.689;170 I 0.917;	dual specificity phosphatase 19b	GO:0043405 regulation of MAP kinase activity;GO:0071900 regulation of protein serine/threonine kinase activity;GO:0045859 regulation of protein kinase activity
b4galt2	0.0303831	4.48055	141 P 0.541;189 I 0.932;	UDP-Gal:betaGlcNAc beta 1,4- galactosyltransferase, polypeptide 2	GO:0006486 protein glycosylation;GO:0043413 macromolecule glycosylation;GO:0070085 glycosylation
slc35b4	0.0012583	4.34391	27 D 0.915;156 A 0.511;183 T 0.775;187 K 0.679;210 L 0.512;234 L 0.678;319 A 0.662;	solute carrier family 35 member B4	GO:0008643 carbohydrate transport;GO:0055085 transmembrane transport;GO:0071702 organic substance transport
tnnt2a	0.00344524	4.22037	2 S 0.982*;13 E 0.508;	troponin T type 2a (cardiac)	GO:0010749 regulation of nitric oxide mediated signal transduction;GO:0055009 atrial cardiac muscle tissue morphogenesis;GO:0003228 atrial cardiac muscle tissue development
gss	0.000200659	4.17636	41 S 0.611;281 M 0.771;283 S 0.991**;293 A 0.995**;	glutathione synthetase	GO:0006750 glutathione biosynthetic process;GO:0019184 nonribosomal peptide biosynthetic process;GO:0042398 cellular modified amino acid biosynthetic process
znfl2a	0.00266512	4.11964	249 L 0.965*;250 E 0.995**;253 S 0.992**;	zinc finger-like gene 2a	GO:0006357 regulation of transcription by RNA polymerase II;GO:0006366 transcription by RNA polymerase II;GO:0006355 regulation of transcription, DNA-templated
cdhr5b	0.000986306	4.00732	73 P 0.982*;218 G 0.597;339 E 0.886;	cadherin-related family member 5b	GO:0007156 homophilic cell adhesion via plasma membrane adhesion molecules;GO:0098742 cell-cell adhesion via plasma-membrane adhesion molecules;GO:0098609 cell-cell adhesion
hpxa	0.0433937	3.91537	140 F 0.628;212 F 0.976*;324 L 0.599;373 Y 0.612;385 S 0.539;	hemopexin a	GO:0015886 heme transport;GO:1901678 iron coordination entity transport;GO:0006879 cellular iron ion homeostasis
ndufa10	0.0120631	3.73753	90 T 0.903;111 L 0.537;180 N 0.505;236 T 0.622;255 A 0.506;	NADH:ubiquinone oxidoreductase subunit A10	GO:0006120 mitochondrial electron transport, NADH to ubiquinone;GO:0019646 aerobic electron transport chain;GO:0042775 mitochondrial ATP synthesis coupled electron transport
kansl2	0.0052959	3.68721	7 R 0.854;12 H 0.978*;13 R 0.639;428 S 0.522;458 Y 0.515;515 L 0.622;517 S 0.976*;	KAT8 regulatory NSL complex subunit 2
micu2	0.000846249	3.58669	99 K 0.953*;158 K 0.991**;333 R 0.939;350 I 0.940;	mitochondrial calcium uptake 2	GO:0036444 calcium import into the mitochondrion;GO:0051560 mitochondrial calcium ion homeostasis;GO:0006851 mitochondrial calcium ion transmembrane transport
jam2a	0.023311	3.52406	189 R 0.974*;	junctional adhesion molecule 2a	GO:0007520 myoblast fusion;GO:0000768 syncytium formation by plasma membrane fusion;GO:0006949 syncytium formation
ldha	0.000697087	3.51821	77 A 0.648;86 N 0.683;129 C 0.996**;234 D 0.689;	lactate dehydrogenase A4	GO:0001666 response to hypoxia;GO:0036293 response to decreased oxygen levels;GO:0070482 response to oxygen levels
rcan3	2.62003e-05	3.47617	4 D 0.896;7 Y 0.999**;8 R 0.966*;	regulator of calcineurin 3	GO:0019722 calcium-mediated signaling;GO:0019932 second-messenger-mediated signaling;GO:0035556 intracellular signal transduction
rimkla	6.47491e-08	3.44521	56 L 0.996**;57 R 0.999**;58 V 0.999**;59 G 0.965*;230 K 0.572;	ribosomal modification protein rimK-like family member A	GO:0006464 cellular protein modification process;GO:0036211 protein modification process;GO:0043412 macromolecule modification
popdc2	0.00136953	3.40289	105 N 0.529;298 E 0.998**;300 S 0.669;301 T 0.527;302 S 0.988*;	popeye domain containing 2	GO:0061337 cardiac conduction;GO:0035637 multicellular organismal signaling;GO:0008016 regulation of heart contraction
sypl1	0.000911109	3.34306	68 L 0.926;74 R 0.699;75 T 0.718;225 Q 0.684;	synaptophysin-like 1
asic4a	0.00528706	3.08156	195 T 0.782;198 E 0.520;201 R 0.779;203 S 0.818;207 F 0.731;209 C 0.679;	acid-sensing (proton-gated) ion channel family member 4a	GO:0035725 sodium ion transmembrane transport;GO:0006814 sodium ion transport;GO:0098662 inorganic cation transmembrane transport
nelfb	0.00191184	2.9789	115 V 0.603;116 L 0.717;117 K 0.975*;118 H 0.973*;120 P 0.512;	negative elongation factor complex member B	GO:1902038 positive regulation of hematopoietic stem cell differentiation;GO:0032785 negative regulation of DNA-templated transcription, elongation;GO:0034244 negative regulation of transcription elongation from RNA polymerase II promoter
tespa1	0.0399882	2.94656	239 L 0.921;249 P 0.933;	thymocyte expressed, positive selection associated 1	GO:0010387 COP9 signalosome assembly;GO:0050856 regulation of T cell receptor signaling pathway;GO:0050862 positive regulation of T cell receptor signaling pathway
lztfl1	0.00253537	2.94256	179 D 0.601;191 Q 0.689;222 N 0.730;223 T 0.610;289 Y 0.992**;291 S 0.909;	leucine zipper transcription factor-like 1	GO:1903565 negative regulation of protein localization to cilium;GO:1903564 regulation of protein localization to cilium;GO:1903828 negative regulation of cellular protein localization
mob1a	0.00110584	2.86068	2 S 0.996**;3 F 0.889;4 F 0.623;	MOB kinase activator 1A	GO:0001756 somitogenesis;GO:0035282 segmentation;GO:0061053 somite development
pcid2	0.000274945	2.83787	88 Q 0.998**;89 S 0.654;91 W 0.535;94 P 0.561;	PCI domain containing 2	GO:0000973 posttranscriptional tethering of RNA polymerase II gene DNA at nuclear periphery;GO:0000972 transcription-dependent tethering of RNA polymerase II gene DNA at nuclear periphery;GO:0071033 nuclear retention of pre-mRNA at the site of transcription
uevld	0.000153415	2.81887	70 L 0.981*;111 K 0.906;135 P 0.689;166 K 0.521;270 G 0.655;364 K 0.547;407 M 0.707;	UEV and lactate/malate dehyrogenase domains	GO:0005975 carbohydrate metabolic process;GO:0019752 carboxylic acid metabolic process;GO:0043436 oxoacid metabolic process
rwdd2b	0.00467255	2.75834	24 E 0.501;64 L 0.643;89 Y 0.532;227 G 0.718;228 N 0.997**;	RWD domain containing 2B
clu	0.014174	2.67694	30 Q 0.531;279 L 0.959*;	clusterin	GO:1901214 regulation of neuron death;GO:0070997 neuron death;GO:0010941 regulation of cell death
mitd1	6.48848e-05	2.57898	3 K 0.667;6 S 0.984*;8 S 0.988*;	MIT, microtubule interacting and transport, domain containing 1	GO:0061952 midbody abscission;GO:1902410 mitotic cytokinetic process;GO:0032506 cytokinetic process
rnf152	2.83294e-05	2.47105	1 D 0.985*;3 D 0.651;4 S 1.000**;23 D 0.781;	ring finger protein 152	GO:1904262 negative regulation of TORC1 signaling;GO:0034198 cellular response to amino acid starvation;GO:1990928 response to amino acid starvation
acadm	0.0089068	2.44966	46 K 0.586;169 V 0.633;207 A 0.617;208 S 0.505;220 T 0.659;356 I 0.609;393 G 0.979*;395 G 0.982*;396 K 0.524;	acyl-CoA dehydrogenase medium chain	GO:0051791 medium-chain fatty acid metabolic process;GO:0051793 medium-chain fatty acid catabolic process;GO:0006635 fatty acid beta-oxidation
fgf5	0.0435463	2.44945	82 S 0.549;87 P 0.731;	fibroblast growth factor 5	GO:0061550 cranial ganglion development;GO:0061548 ganglion development;GO:0021545 cranial nerve development
ora6	0.00418089	2.43113	8 S 0.759;44 L 0.555;118 V 0.793;163 F 0.942;164 I 0.766;	olfactory receptor class A related 6	GO:0007186 G protein-coupled receptor signaling pathway;GO:0007165 signal transduction;GO:0023052 signaling
tnmd	0.0166073	2.42733	1 N 0.920;209 I 0.552;	tenomodulin	GO:0001886 endothelial cell morphogenesis;GO:0001937 negative regulation of endothelial cell proliferation;GO:0030948 negative regulation of vascular endothelial growth factor receptor signaling pathway
sep3	0.00104661	2.40592	290 E 0.927;291 V 0.682;293 H 0.995**;294 N 0.991**;	septin 3	GO:0061640 cytoskeleton-dependent cytokinesis;GO:0000910 cytokinesis;GO:0051301 cell division
cd99l2	1.39033e-11	2.39999	1 S 0.750;2 D 0.749;3 L 0.753;4 D 0.836;5 L 0.756;6 A 0.745;7 D 0.732;8 A 0.744;9 L 0.756;10 D 0.726;11 D 0.750;12 E 0.740;13 P 0.758;14 K 0.733;15 P 0.752;16 K 0.738;17 P 0.754;18 K 0.738;19 Q 0.757;20 T 0.744;21 D 0.758;22 D 0.740;23 F 0.753;24 D 0.725;25 L 0.756;26 A 0.738;27 D 0.732;28 A 0.744;29 L 0.756;30 N 0.732;31 P 0.753;32 D 0.765;33 N 0.736;34 D 0.725;35 I 0.746;36 K 0.743;37 G 0.767;3…	CD99 molecule-like 2	GO:0007155 cell adhesion;GO:0022610 biological adhesion;GO:0009987 cellular process
cldn19	0.000253757	2.36592	207 Q 0.995**;208 Y 0.993**;	claudin 19	GO:0043297 apical junction assembly;GO:0070830 bicellular tight junction assembly;GO:0120192 tight junction assembly
ora2	0.00450103	2.35375	150 G 0.930;259 S 0.960*;	olfactory receptor class A related 2	GO:0019236 response to pheromone;GO:0010033 response to organic substance;GO:0007186 G protein-coupled receptor signaling pathway
rapgef3	0.00132979	2.33214	222 H 0.627;270 R 0.595;314 A 0.507;325 I 0.615;336 H 0.624;354 Q 0.809;355 A 0.615;356 E 0.972*;408 V 0.614;438 L 0.588;539 S 0.995**;781 Q 0.512;783 I 0.518;	Rap guanine nucleotide exchange factor (GEF) 3	GO:0007264 small GTPase mediated signal transduction;GO:0035556 intracellular signal transduction;GO:0007165 signal transduction
ptprc	0.0251969	2.3101	9 T 0.985*;52 K 0.856;86 V 0.522;587 I 0.727;591 R 0.523;	protein tyrosine phosphatase receptor type C	GO:0050731 positive regulation of peptidyl-tyrosine phosphorylation;GO:0050730 regulation of peptidyl-tyrosine phosphorylation;GO:0006469 negative regulation of protein kinase activity
tnni1a	0.00299587	2.28563	4 S 0.992**;6 S 0.612;153 F 0.568;154 E 0.627;214 N 0.502;301 S 0.547;	troponin I type 1a (skeletal, slow)	GO:0003009 skeletal muscle contraction;GO:0050879 multicellular organismal movement;GO:0050881 musculoskeletal movement
pik3c2g	4.5525e-05	2.26496	6 I 0.631;7 R 0.780;106 E 0.733;111 Y 0.939;405 F 0.944;406 H 0.554;407 D 0.986*;856 Q 0.621;	phosphatidylinositol-4-phosphate 3-kinase catalytic subunit type 2 gamma	GO:0048015 phosphatidylinositol-mediated signaling;GO:0046854 phosphatidylinositol phosphate biosynthetic process;GO:0048017 inositol lipid-mediated signaling
nubp1	0.0110301	2.26174	2 A 0.553;9 P 0.995**;58 K 0.517;290 E 0.514;	nucleotide binding protein 1 (MinD homolog, E. coli)	GO:0016226 iron-sulfur cluster assembly;GO:0031163 metallo-sulfur cluster assembly;GO:0006790 sulfur compound metabolic process
add1	0.000464227	2.20559	222 T 0.546;240 I 0.580;359 A 0.513;473 V 0.608;640 N 0.959*;642 S 0.989*;643 P 0.556;644 S 0.985*;	adducin 1 (alpha)	GO:1901550 regulation of endothelial cell development;GO:1901552 positive regulation of endothelial cell development;GO:1903140 regulation of establishment of endothelial barrier
scarb2b	0.0268352	2.19162	66 E 0.894;115 K 0.541;122 V 0.571;151 T 0.636;163 L 0.533;319 K 0.630;321 V 0.973*;	scavenger receptor class B, member 2b
ppan	0.000935607	2.17505	1 K 0.995**;3 K 0.512;296 S 0.666;298 V 0.531;366 A 0.509;401 G 0.556;	peter pan homolog	GO:0000027 ribosomal large subunit assembly;GO:0042255 ribosome assembly;GO:0042273 ribosomal large subunit biogenesis
otol1b	0.00736123	2.13133	87 E 0.567;109 K 0.610;143 L 0.920;	otolin 1b	GO:0038063 collagen-activated tyrosine kinase receptor signaling pathway;GO:0038065 collagen-activated signaling pathway;GO:0030198 extracellular matrix organization
whrna	9.51431e-08	2.11922	2 S 0.758;10 I 0.781;18 H 0.996**;19 A 0.692;21 A 0.992**;22 V 0.760;23 K 0.701;153 S 0.690;246 E 0.656;393 R 0.593;394 P 0.557;	whirlin a	GO:0060088 auditory receptor cell stereocilium organization;GO:0002093 auditory receptor cell morphogenesis;GO:0060122 inner ear receptor cell stereocilium organization
rraga	0.00845322	2.10452	2 S 0.989*;	Ras-related GTP binding A	GO:1905671 regulation of lysosome organization;GO:2000425 regulation of apoptotic cell clearance;GO:0050764 regulation of phagocytosis
fermt3b	0.0119362	2.06927	15 P 0.588;81 F 0.532;123 H 0.515;181 V 0.672;458 A 0.586;535 L 0.511;575 G 0.988*;576 H 0.554;578 A 0.613;579 L 0.570;	FERM domain containing kindlin 3b	GO:0033622 integrin activation;GO:0033631 cell-cell adhesion mediated by integrin;GO:0033632 regulation of cell-cell adhesion mediated by integrin
sec13	0.00612657	2.06071	267 Q 0.580;268 S 0.990**;	SEC13 homolog, nuclear pore and COPII coat complex component	GO:0070278 extracellular matrix constituent secretion;GO:0036372 opsin transport;GO:0032527 protein exit from endoplasmic reticulum
tspan13a	0.0101685	2.04009	132 L 0.711;139 S 0.529;169 I 0.539;	tetraspanin 13a
ect2	4.22466e-06	2.0055	90 N 0.532;285 V 0.641;353 T 0.992**;450 K 0.574;493 S 0.903;546 S 0.561;581 S 0.664;691 A 0.569;748 T 0.540;816 V 0.503;840 M 0.996**;841 S 0.990**;842 R 0.611;844 A 0.570;	epithelial cell transforming 2	GO:0032954 regulation of cytokinetic process;GO:2000431 regulation of cytokinesis, actomyosin contractile ring assembly;GO:0000912 assembly of actomyosin apparatus involved in cytokinesis
cdk21	0.0341396	1.99696	5 A 0.693;13 G 0.906;234 P 0.640;	cyclin-dependent kinase 21	GO:0007283 spermatogenesis;GO:0048232 male gamete generation;GO:0003006 developmental process involved in reproduction
cplx2	1.29256e-06	1.96722	2 K 0.995**;3 Q 0.997**;4 A 0.999**;5 L 0.904;6 G 0.959*;114 N 0.792;115 K 0.994**;116 K 1.000**;	complexin 2	GO:0046928 regulation of neurotransmitter secretion;GO:0051588 regulation of neurotransmitter transport;GO:0016079 synaptic vesicle exocytosis
fancl	0.0243382	1.96472	224 A 0.521;270 N 0.992**;272 D 0.923;	FA complementation group L	GO:0036297 interstrand cross-link repair;GO:0006513 protein monoubiquitination;GO:0048599 oocyte development
fastkd5	0.00275292	1.96129	183 N 0.689;222 E 0.916;317 Q 0.974*;576 S 0.523;	FAST kinase domains 5
urm1	0.0192791	1.93699	36 W 0.950*;	ubiquitin related modifier 1	GO:0032447 protein urmylation;GO:0034227 tRNA thio-modification;GO:0002098 tRNA wobble uridine modification
dldh	0.0209181	1.93515	456 R 0.970*;	dihydrolipoamide dehydrogenase	GO:0045454 cell redox homeostasis;GO:0060047 heart contraction;GO:0003015 heart process
klhl41b	0.0309694	1.88728	207 N 0.953*;587 K 0.990*;	kelch-like family member 41b	GO:0035914 skeletal muscle cell differentiation;GO:0045214 sarcomere organization;GO:0014904 myotube cell development
cdca4	0.00321904	1.87446	24 A 0.542;246 I 0.990*;	cell division cycle associated 4	GO:0048096 chromatin-mediated maintenance of transcription;GO:0045815 positive regulation of gene expression, epigenetic;GO:0006368 transcription elongation from RNA polymerase II promoter
magi3a	2.14507e-06	1.82936	2 S 0.633;6 A 0.976*;8 V 0.714;297 S 0.634;496 Q 0.553;497 T 0.645;498 S 0.625;499 P 0.969*;500 V 0.594;501 K 0.636;844 N 0.631;	membrane associated guanylate kinase, WW and PDZ domain containing 3a	GO:0007165 signal transduction;GO:0023052 signaling;GO:0007154 cell communication
mzt1	0.00943778	1.81763	68 S 0.996**;	mitotic spindle organizing protein 1	GO:0033566 gamma-tubulin complex localization;GO:0034629 cellular protein-containing complex localization;GO:0031503 protein-containing complex localization
ddx21	0.0176762	1.81109	22 E 0.528;79 P 0.652;137 E 0.869;196 V 0.592;216 L 0.611;255 L 0.658;333 E 0.531;	DEAD (Asp-Glu-Ala-Asp) box helicase 21
map7d2a	0.00196367	1.80289	239 T 0.506;511 K 0.952*;512 L 0.550;520 V 0.865;	MAP7 domain containing 2a	GO:0000226 microtubule cytoskeleton organization;GO:0007017 microtubule-based process;GO:0007010 cytoskeleton organization
mkxb	0.01263	1.75785	249 V 0.978*;	mohawk homeobox b	GO:0007517 muscle organ development;GO:0061061 muscle structure development;GO:0048468 cell development
prelp	0.00253134	1.71698	14 T 0.502;22 P 0.520;154 S 0.989*;	proline/arginine-rich end leucine-rich repeat protein
mecr	0.0125596	1.70989	13 A 0.564;25 V 0.956*;88 K 0.509;	mitochondrial trans-2-enoyl-CoA reductase	GO:0006633 fatty acid biosynthetic process;GO:0072330 monocarboxylic acid biosynthetic process;GO:0046394 carboxylic acid biosynthetic process
ankrd34ba	0.0221614	1.65676	217 Q 0.867;	ankyrin repeat domain 34Ba
tmem121b	0.0305096	1.65088	198 V 0.558;217 S 0.544;306 S 0.989*;	transmembrane protein 121B
prkrip1	0.046374	1.6366	99 Q 0.986*;	PRKR interacting protein 1	GO:0006469 negative regulation of protein kinase activity;GO:0033673 negative regulation of kinase activity;GO:0051348 negative regulation of transferase activity
pdxp	0.00513968	1.62566	54 R 0.543;74 Q 0.975*;	pyridoxal (pyridoxine, vitamin B6) phosphatase
smyd4	0.000800322	1.61602	569 R 0.736;573 L 0.959*;	SET and MYND domain containing 4	GO:0031064 negative regulation of histone deacetylation;GO:0150066 negative regulation of deacetylase activity;GO:1901726 negative regulation of histone deacetylase activity
hdac12	0.00337833	1.61597	13 P 0.892;52 V 0.995**;53 Q 0.817;112 T 0.884;	histone deacetylase 12	GO:0016575 histone deacetylation;GO:0006476 protein deacetylation;GO:0035601 protein deacylation
dph1	0.000154601	1.59661	2 A 0.952*;108 V 0.646;156 T 0.586;242 A 0.944;244 V 0.773;261 T 0.947;	diphthamide biosynthesis 1	GO:0017182 peptidyl-diphthamide metabolic process;GO:0017183 peptidyl-diphthamide biosynthetic process from peptidyl-histidine;GO:1900247 regulation of cytoplasmic translational elongation
clpp	0.000330638	1.5966	1 L 0.994**;232 A 0.630;238 P 0.696;	caseinolytic mitochondrial matrix peptidase proteolytic subunit	GO:0006515 protein quality control for misfolded or incompletely synthesized proteins;GO:0051603 proteolysis involved in cellular protein catabolic process;GO:0044257 cellular protein catabolic process
klf2a	0.000296601	1.59539	90 R 0.517;448 F 0.583;451 S 0.989*;452 H 0.995**;	Kruppel-like factor 2a	GO:0061443 endocardial cushion cell differentiation;GO:0061444 endocardial cushion cell development;GO:0003223 ventricular compact myocardium morphogenesis
irf4a	0.00229937	1.59449	12 S 0.947;145 P 0.747;184 P 0.744;203 F 0.737;293 L 0.730;383 E 0.651;	interferon regulatory factor 4a	GO:0002320 lymphoid progenitor cell differentiation;GO:0045638 negative regulation of myeloid cell differentiation;GO:0097534 lymphoid lineage cell migration
tmem268	0.0061883	1.59029	188 N 0.957*;228 T 0.921;	transmembrane protein 268
rab33a	0.00911356	1.57432	201 P 0.980*;	RAB33A, member RAS oncogene family	GO:0071679 commissural neuron axon guidance;GO:0032482 Rab protein signal transduction;GO:0021952 central nervous system projection neuron axonogenesis
xrcc2	0.0210764	1.57164	212 F 0.980*;	X-ray repair complementing defective repair in Chinese hamster cells 2	GO:0000724 double-strand break repair via homologous recombination;GO:0000725 recombinational repair;GO:0006302 double-strand break repair
hoxd9a	0.00484078	1.5588	121 T 0.547;151 K 0.504;154 R 0.993**;155 Y 0.558;	homeobox D9a	GO:0009954 proximal/distal pattern formation;GO:0048704 embryonic skeletal system morphogenesis;GO:0048706 embryonic skeletal system development
hoxa1a	0.0388206	1.49891	115 V 0.631;139 D 0.549;150 P 0.667;200 K 0.594;206 S 0.988*;	homeobox A1a	GO:0006357 regulation of transcription by RNA polymerase II;GO:0006366 transcription by RNA polymerase II;GO:0006355 regulation of transcription, DNA-templated
erfl3	2.90335e-06	1.49523	4 G 0.995**;5 D 0.998**;6 S 0.910;7 G 0.649;225 G 0.732;538 V 0.722;	Ets2 repressor factor like 3	GO:0000122 negative regulation of transcription by RNA polymerase II;GO:0045892 negative regulation of transcription, DNA-templated;GO:1902679 negative regulation of RNA biosynthetic process
hao1	0.00480276	1.49178	122 G 0.709;245 Y 0.602;320 G 0.988*;	hydroxyacid oxidase (glycolate oxidase) 1	GO:0001561 fatty acid alpha-oxidation;GO:0019395 fatty acid oxidation;GO:0034440 lipid oxidation
cacna1fa	5.94723e-08	1.47771	4 T 0.975*;5 K 0.984*;62 W 0.983*;269 T 0.598;317 F 0.984*;672 I 0.541;681 G 0.506;703 K 0.518;955 E 0.563;1280 M 0.984*;1311 S 0.986*;1567 S 0.550;1578 Q 0.555;1582 I 0.505;1609 V 0.572;1812 Q 0.504;1832 F 0.878;1834 E 0.966*;1838 E 0.593;	calcium channel, voltage-dependent, L type, alpha 1F subunit a	GO:0070509 calcium ion import;GO:0050808 synapse organization;GO:0070588 calcium ion transmembrane transport
ezrb	0.000418631	1.46965	1 P 0.962*;2 K 0.987*;3 P 0.642;51 S 0.527;140 L 0.505;	ezrin b	GO:1902017 regulation of cilium assembly;GO:0035850 epithelial cell differentiation involved in kidney development;GO:0061005 cell differentiation involved in kidney development
znf407	0.000422929	1.46926	1 Q 0.750;426 W 0.982*;	zinc finger protein 407
tbc1d2	0.000335565	1.46468	18 K 0.552;170 K 0.834;237 R 0.549;573 W 0.968*;	TBC1 domain family, member 2
si:ch211-258f14.2	0.00616682	1.44511	277 D 0.878;315 V 0.835;322 R 0.597;	si:ch211-258f14.2
kras	0.0115733	1.4437	151 R 0.859;166 L 0.514;170 V 0.980*;	v-Ki-ras2 Kirsten rat sarcoma viral oncogene homolog	GO:0048701 embryonic cranial skeleton morphogenesis;GO:0048704 embryonic skeletal system morphogenesis;GO:0048706 embryonic skeletal system development
galk1	0.000168553	1.43609	230 E 0.560;245 L 0.571;286 K 0.684;299 E 0.998**;302 E 0.971*;	galactokinase 1	GO:0006012 galactose metabolic process;GO:0046835 carbohydrate phosphorylation;GO:0019318 hexose metabolic process
pfdn5	0.00628949	1.43484	78 D 0.842;128 S 0.854;129 Q 0.997**;	prefoldin 5	GO:0006457 protein folding;GO:0006355 regulation of transcription, DNA-templated;GO:1903506 regulation of nucleic acid-templated transcription
myoz1b	0.00388398	1.43315	59 K 0.896;74 E 0.519;208 E 0.521;	myozenin 1b
fstl5	0.0282934	1.42726	200 L 0.982*;	follistatin-like 5	GO:0007399 nervous system development;GO:0030154 cell differentiation;GO:0048869 cellular developmental process
arhgef12b	0.000351327	1.3954	2 S 0.958*;5 T 0.931;	Rho guanine nucleotide exchange factor (GEF) 12b
pigb	0.0109567	1.36279	55 V 0.576;56 F 0.568;385 P 0.776;482 F 0.521;	phosphatidylinositol glycan anchor biosynthesis, class B	GO:0006506 GPI anchor biosynthetic process;GO:0006505 GPI anchor metabolic process;GO:0009247 glycolipid biosynthetic process
atp2c1	0.000319687	1.32495	112 T 0.967*;902 V 0.922;	ATPase secretory pathway Ca2+ transporting 1	GO:0055071 manganese ion homeostasis;GO:0006828 manganese ion transport;GO:0055076 transition metal ion homeostasis
pcdh8	0.000682808	1.32465	333 S 0.548;424 V 0.584;458 V 0.548;485 A 0.614;802 F 0.571;819 A 0.590;824 A 0.970*;825 T 0.596;826 T 0.585;	protocadherin 8	GO:0007156 homophilic cell adhesion via plasma membrane adhesion molecules;GO:0098742 cell-cell adhesion via plasma-membrane adhesion molecules;GO:0098609 cell-cell adhesion
cdca9	0.0209915	1.30168	10 S 0.944;	cell division cycle associated 9	GO:0000070 mitotic sister chromatid segregation;GO:0000819 sister chromatid segregation;GO:0098813 nuclear chromosome segregation
ap5s1	0.00393772	1.26048	144 G 0.660;146 E 0.994**;	adaptor related protein complex 5 subunit sigma 1	GO:0000724 double-strand break repair via homologous recombination;GO:0000725 recombinational repair;GO:0016197 endosomal transport
cdk9	7.50062e-09	1.24912	384 S 0.847;386 S 0.833;	cyclin-dependent kinase 9 (CDC2-related kinase)	GO:0055021 regulation of cardiac muscle tissue growth;GO:0060043 regulation of cardiac muscle cell proliferation;GO:0060420 regulation of heart growth
lipg	0.0133227	1.23204	9 L 0.609;27 V 0.561;340 I 0.575;354 E 0.596;383 S 0.977*;394 V 0.596;	lipase, endothelial	GO:0019433 triglyceride catabolic process;GO:0046461 neutral lipid catabolic process;GO:0046464 acylglycerol catabolic process
ncln	0.00670712	1.22808	87 V 0.575;172 P 0.613;331 V 0.524;527 N 0.553;530 A 0.832;531 K 0.607;	nicalin	GO:1900146 negative regulation of nodal signaling pathway involved in determination of left/right asymmetry;GO:1900164 nodal signaling pathway involved in determination of lateral mesoderm left/right asymmetry;GO:1900175 regulation of nodal signaling pathway involved in determination of lateral mesoderm left/right asymmetry
ildr1a	0.0281501	1.22521	24 S 0.512;72 L 0.629;205 A 0.541;214 E 0.527;294 P 0.625;378 G 0.879;	immunoglobulin-like domain containing receptor 1a
asap2b	0.0286258	1.21699	39 A 0.537;170 S 0.781;235 F 0.552;739 M 0.721;	ArfGAP with SH3 domain, ankyrin repeat and PH domain 2b	GO:0043547 positive regulation of GTPase activity;GO:0043087 regulation of GTPase activity;GO:0051345 positive regulation of hydrolase activity
apoea	0.00634152	1.20752	35 I 0.951*;79 E 0.559;149 E 0.876;153 R 0.568;195 E 0.530;	apolipoprotein Ea	GO:0050999 regulation of nitric-oxide synthase activity;GO:0051000 positive regulation of nitric-oxide synthase activity;GO:1900221 regulation of amyloid-beta clearance
azi2	0.00791219	1.20114	21 A 0.989*;158 R 0.664;183 L 0.673;234 V 0.596;	5-azacytidine induced 2
ppef1	0.00127238	1.19923	15 T 0.634;179 Y 0.979*;180 K 0.983*;227 E 0.543;404 Y 0.602;458 P 0.643;	protein phosphatase, EF-hand calcium binding domain 1	GO:0050906 detection of stimulus involved in sensory perception;GO:0051606 detection of stimulus;GO:0007600 sensory perception
nup93	0.000223554	1.19087	533 Y 0.568;578 Y 0.609;688 T 0.915;691 L 0.976*;695 E 0.979*;	nucleoporin 93	GO:0051292 nuclear pore complex assembly;GO:0046931 pore complex assembly;GO:0006999 nuclear pore organization
adamts2a	4.69285e-06	1.17767	54 Q 0.541;115 M 0.561;363 T 0.997**;512 N 0.528;524 E 0.993**;535 E 0.585;	ADAM metallopeptidase with thrombospondin type 1 motif, 2a	GO:0030198 extracellular matrix organization;GO:0043062 extracellular structure organization;GO:0045229 external encapsulating structure organization
cald1a	0.0289253	1.1776	53 D 0.524;82 E 0.579;83 E 0.579;110 K 0.505;120 K 0.599;447 M 0.983*;	caldesmon 1a	GO:0030432 peristalsis;GO:0014821 phasic smooth muscle contraction;GO:0006939 smooth muscle contraction
eps15	0.000566047	1.17551	251 L 0.511;333 R 0.526;815 R 0.516;873 E 0.982*;881 E 0.528;883 S 0.567;	epidermal growth factor receptor pathway substrate 15	GO:0016197 endosomal transport;GO:0006897 endocytosis;GO:0046907 intracellular transport
vezt	1.69396e-05	1.16585	225 A 0.561;237 F 0.607;240 N 0.905;241 S 0.964*;449 S 0.628;	vezatin, adherens junctions transmembrane protein	GO:0098609 cell-cell adhesion;GO:0007155 cell adhesion;GO:0022610 biological adhesion
rin1a	0.00449003	1.16529	27 N 0.627;30 S 0.663;58 V 0.514;60 V 0.597;152 L 0.591;343 R 0.655;346 E 0.568;369 G 0.559;373 A 0.550;415 D 0.511;607 E 0.983*;608 E 0.604;	Ras and Rab interactor 1a
lrrc29	0.0101379	1.14074	59 R 0.946;352 Q 0.513;	leucine rich repeat containing 29	GO:0031146 SCF-dependent proteasomal ubiquitin-dependent protein catabolic process;GO:0043161 proteasome-mediated ubiquitin-dependent protein catabolic process;GO:0010498 proteasomal protein catabolic process
dbf4	0.0480547	1.1349	3 N 0.856;313 E 0.765;	DBF4 zinc finger	GO:0010571 positive regulation of nuclear cell cycle DNA replication;GO:0033262 regulation of nuclear cell cycle DNA replication;GO:2000105 positive regulation of DNA-dependent DNA replication
lamp2	0.00035413	1.10061	9 L 0.954*;24 T 0.587;117 Q 0.969*;175 Q 0.615;182 K 0.984*;	lysosomal-associated membrane protein 2	GO:0061684 chaperone-mediated autophagy;GO:0061740 protein targeting to lysosome involved in chaperone-mediated autophagy;GO:0071211 protein targeting to vacuole involved in autophagy
ndrg4	0.000544812	1.09	2 S 0.979*;	NDRG family member 4	GO:0045162 clustering of voltage-gated sodium channels;GO:0045161 neuronal ion channel clustering;GO:0042551 neuron maturation
tbpl2	0.00522431	1.0894	63 Q 0.983*;	TATA box binding protein like 2	GO:0006352 DNA-templated transcription, initiation;GO:0009880 embryonic pattern specification;GO:0030097 hemopoiesis
cip2a	0.0039946	1.07493	8 S 0.636;9 Q 0.990**;16 K 0.530;58 Q 0.513;95 V 0.601;163 N 0.546;238 D 0.514;347 C 0.586;716 K 0.575;	cellular inhibitor of PP2A
iqsec3a	3.98161e-06	1.04768	226 E 0.591;285 L 0.868;310 S 0.584;719 S 0.995**;720 I 0.616;721 H 0.989*;722 N 0.991**;	IQ motif and Sec7 domain ArfGEF 3a	GO:0032011 ARF protein signal transduction;GO:0032012 regulation of ARF protein signal transduction;GO:0046578 regulation of Ras protein signal transduction
ela2	0.0179016	1.04619	123 S 0.872;180 T 0.541;	elastase 2	GO:0006508 proteolysis;GO:0019538 protein metabolic process;GO:1901564 organonitrogen compound metabolic process
pnn	0.0397526	1.03398	313 D 0.553;322 E 0.969*;350 A 0.589;352 Q 0.556;	pinin, desmosome associated protein	GO:0014033 neural crest cell differentiation;GO:0048762 mesenchymal cell differentiation;GO:0060485 mesenchyme development
ifitm5	0.0318909	1.03268	70 A 0.998**;	interferon induced transmembrane protein 5
pip4k2ca	0.00258592	1.02941	394 F 0.969*;	phosphatidylinositol-5-phosphate 4-kinase, type II, gamma a	GO:1902633 1-phosphatidyl-1D-myo-inositol 4,5-bisphosphate metabolic process;GO:1902635 1-phosphatidyl-1D-myo-inositol 4,5-bisphosphate biosynthetic process;GO:0046854 phosphatidylinositol phosphate biosynthetic process
ccdc69	4.34175e-06	1.02937	14 S 0.558;122 K 0.726;185 D 0.594;199 I 0.964*;200 E 0.617;201 N 0.998**;202 Y 0.849;204 S 0.590;205 I 0.841;207 Q 0.999**;210 V 0.858;211 L 0.999**;214 Q 0.657;218 H 0.771;220 P 0.887;	coiled-coil domain containing 69	GO:0051255 spindle midzone assembly;GO:0051225 spindle assembly;GO:0007051 spindle organization
parn	0.0234101	1.01279	2 E 0.980*;3 V 0.532;	poly(A)-specific ribonuclease (deadenylation nuclease)	GO:0000289 nuclear-transcribed mRNA poly(A) tail shortening;GO:0000288 nuclear-transcribed mRNA catabolic process, deadenylation-dependent decay;GO:0061157 mRNA destabilization
ndufaf4	0.000922984	1.01152	56 Q 0.884;95 E 0.936;127 V 0.621;131 K 0.995**;	NADH:ubiquinone oxidoreductase complex assembly factor 4	GO:0010257 NADH dehydrogenase complex assembly;GO:0032981 mitochondrial respiratory chain complex I assembly;GO:0033108 mitochondrial respiratory chain complex assembly
gpx3	0.00174656	0.993521	113 V 0.630;116 V 0.671;117 R 0.974*;	glutathione peroxidase 3	GO:0006979 response to oxidative stress;GO:0006950 response to stress;GO:0050896 response to stimulus
dync2li1	0.00404947	0.976343	1 P 0.987*;4 S 0.638;5 S 0.737;51 P 0.729;251 T 0.542;	dynein, cytoplasmic 2, light intermediate chain 1	GO:0035735 intraciliary transport involved in cilium assembly;GO:0035721 intraciliary retrograde transport;GO:0042073 intraciliary transport
fmr1	0.0105624	0.961218	488 N 0.971*;	FMRP translational regulator 1	GO:0021905 forebrain-midbrain boundary formation;GO:0090365 regulation of mRNA modification;GO:0048755 branching morphogenesis of a nerve
decr2	0.00177506	0.943016	108 V 0.589;206 T 0.629;256 R 0.724;265 V 0.561;286 I 0.715;287 V 0.644;288 S 0.717;	2,4-dienoyl CoA reductase 2, peroxisomal	GO:0006631 fatty acid metabolic process;GO:0032787 monocarboxylic acid metabolic process;GO:0019752 carboxylic acid metabolic process
zgc:153240	0.00213306	0.937377	18 R 0.618;158 F 0.594;159 R 0.931;	zgc:153240	GO:0099041 vesicle tethering to Golgi;GO:0099022 vesicle tethering;GO:0006903 vesicle targeting
tdp1	0.00833591	0.920746	19 Q 0.582;37 Q 0.565;256 S 0.561;422 H 0.565;444 I 0.797;531 T 0.921;	tyrosyl-DNA phosphodiesterase 1	GO:0000012 single strand break repair;GO:0006302 double-strand break repair;GO:0006281 DNA repair
fig4a	0.0109625	0.885486	508 Y 0.976*;	FIG4 phosphoinositide 5-phosphatase a
yars1	0.00439144	0.8843	128 E 0.971*;281 P 0.527;	tyrosyl-tRNA synthetase 1	GO:0006437 tyrosyl-tRNA aminoacylation;GO:0006418 tRNA aminoacylation for protein translation;GO:0043038 amino acid activation
ctu1	0.00343679	0.883239	341 V 0.983*;342 D 0.749;	cytosolic thiouridylase subunit 1 homolog (S. pombe)	GO:0002143 tRNA wobble position uridine thiolation;GO:0032447 protein urmylation;GO:0034227 tRNA thio-modification
lrrtm4l1	0.028892	0.879673	504 G 0.551;507 T 0.970*;	leucine rich repeat transmembrane neuronal 4 like 1
prpf18	0.0119839	0.870604	308 L 0.982*;309 K 0.549;	PRP18 pre-mRNA processing factor 18 homolog (yeast)	GO:0071030 nuclear mRNA surveillance of spliceosomal pre-mRNA splicing;GO:0071048 nuclear retention of unspliced pre-mRNA at the site of transcription;GO:0000350 generation of catalytic spliceosome for second transesterification step
acot11a	0.00150036	0.864758	5 A 0.719;7 S 0.996**;	acyl-CoA thioesterase 11a	GO:0006637 acyl-CoA metabolic process;GO:0035383 thioester metabolic process;GO:0033865 nucleoside bisphosphate metabolic process
b3gntl1	0.0145993	0.858757	49 K 0.852;200 D 0.783;205 V 0.651;	UDP-GlcNAc:betaGal beta-1,3-N-acetylglucosaminyltransferase-like 1
igf1ra	9.00205e-07	0.858706	1 T 0.728;9 K 0.997**;72 T 0.634;251 E 0.618;424 N 0.619;465 M 0.961*;710 N 0.991**;711 S 0.991**;	insulin-like growth factor 1a receptor	GO:0051897 positive regulation of protein kinase B signaling;GO:0048009 insulin-like growth factor receptor signaling pathway;GO:0014068 positive regulation of phosphatidylinositol 3-kinase signaling
esyt1a	0.00128751	0.853628	6 A 0.636;29 L 0.620;157 V 0.968*;252 M 0.597;281 V 0.618;341 N 0.625;402 S 0.640;541 Q 0.532;590 V 0.525;705 P 0.632;754 E 0.596;789 I 0.519;881 I 0.968*;	extended synaptotagmin-like protein 1a	GO:0051643 endoplasmic reticulum localization;GO:0061817 endoplasmic reticulum-plasma membrane tethering;GO:0007029 endoplasmic reticulum organization
sqlea	0.00322897	0.84402	374 D 0.537;493 F 0.603;505 Y 0.975*;	squalene epoxidase a	GO:0016126 sterol biosynthetic process;GO:0008203 cholesterol metabolic process;GO:0006694 steroid biosynthetic process
tm9sf2	0.00420097	0.8412	183 Y 0.503;185 S 0.514;214 G 0.971*;	transmembrane 9 superfamily member 2	GO:0072657 protein localization to membrane;GO:0051668 localization within membrane;GO:0034613 cellular protein localization
cmpk2	0.000155371	0.831647	39 G 0.563;40 C 0.693;280 V 0.985*;281 E 0.998**;282 E 0.687;	cytidine monophosphate (UMP-CMP) kinase 2, mitochondrial	GO:0006227 dUDP biosynthetic process;GO:0009189 deoxyribonucleoside diphosphate biosynthetic process;GO:0009196 pyrimidine deoxyribonucleoside diphosphate metabolic process
vbp1	0.000653317	0.82979	170 V 0.984*;	von Hippel-Lindau binding protein 1	GO:0007021 tubulin complex assembly;GO:0006457 protein folding;GO:0007017 microtubule-based process
esyt3	0.0289631	0.828228	185 N 0.611;664 V 0.843;	extended synaptotagmin-like protein 3	GO:0051643 endoplasmic reticulum localization;GO:0061817 endoplasmic reticulum-plasma membrane tethering;GO:0007029 endoplasmic reticulum organization
smtla	0.0299009	0.827276	190 Q 0.923;	somatolactin alpha	GO:0042531 positive regulation of tyrosine phosphorylation of STAT protein;GO:0060396 growth hormone receptor signaling pathway;GO:0060416 response to growth hormone
loxl2b	0.00285119	0.81608	290 R 0.526;737 V 0.973*;738 T 0.972*;	lysyl oxidase-like 2b	GO:1902455 negative regulation of stem cell population maintenance;GO:0010718 positive regulation of epithelial to mesenchymal transition;GO:2000036 regulation of stem cell population maintenance
ciz1a	0.00726871	0.810705	9 D 0.821;	cdkn1a interacting zinc finger protein 1a
gab2	0.000207899	0.795438	619 I 0.925;621 S 0.976*;	GRB2-associated binding protein 2
gsap	0.0034748	0.790175	600 Q 0.898;	gamma-secretase activating protein	GO:1902003 regulation of amyloid-beta formation;GO:1902004 positive regulation of amyloid-beta formation;GO:1902991 regulation of amyloid precursor protein catabolic process
st8sia1	0.0399317	0.780308	286 V 0.978*;	ST8 alpha-N-acetyl-neuraminide alpha-2,8-sialyltransferase 1	GO:0006491 N-glycan processing;GO:0009311 oligosaccharide metabolic process;GO:0006486 protein glycosylation
marveld2b	0.0247883	0.777401	55 M 0.946;57 I 0.507;	MARVEL domain containing 2b	GO:0007605 sensory perception of sound;GO:0050954 sensory perception of mechanical stimulus;GO:0045216 cell-cell junction organization
specc1la	0.000219636	0.777195	599 A 0.958*;1037 Y 0.986*;1039 T 0.667;	sperm antigen with calponin homology and coiled-coil domains 1-like a	GO:0060325 face morphogenesis;GO:0060323 head morphogenesis;GO:0060324 face development
xpo7	0.000176353	0.765899	618 S 0.963*;619 S 0.960*;	exportin 7	GO:0006611 protein export from nucleus;GO:0051168 nuclear export;GO:0006913 nucleocytoplasmic transport
rfx5	0.00474111	0.765245	142 Q 0.512;143 S 0.983*;144 K 0.518;359 P 0.538;	regulatory factor X, 5	GO:0006508 proteolysis;GO:0006357 regulation of transcription by RNA polymerase II;GO:0006366 transcription by RNA polymerase II
npy4r	2.58649e-07	0.763204	2 T 0.997**;136 I 0.751;242 K 0.809;257 M 0.757;336 M 0.976*;338 V 0.985*;340 W 0.972*;	neuropeptide Y receptor Y4	GO:0007218 neuropeptide signaling pathway;GO:0007186 G protein-coupled receptor signaling pathway;GO:0007165 signal transduction
limch1a	0.0152731	0.750167	252 T 0.543;625 S 0.529;627 G 0.944;	LIM and calponin homology domains 1a	GO:0048041 focal adhesion assembly;GO:0051893 regulation of focal adhesion assembly;GO:0090109 regulation of cell-substrate junction assembly
skap1	0.00119143	0.744369	2 G 0.997**;3 T 0.658;90 L 0.739;174 P 0.504;	src kinase associated phosphoprotein 1
atp8b5a	0.0014965	0.741488	183 S 0.512;548 N 0.551;610 K 0.620;703 S 0.623;706 E 0.558;755 L 0.593;895 V 0.522;994 L 0.604;1065 V 0.591;1136 G 0.639;1159 G 0.977*;1163 N 0.973*;1171 T 0.627;	ATPase phospholipid transporting 8B5a	GO:0045332 phospholipid translocation;GO:0034204 lipid translocation;GO:0097035 regulation of membrane lipid distribution
cflara	0.00473524	0.718585	35 Q 0.923;138 I 0.926;155 T 0.944;	CASP8 and FADD-like apoptosis regulator a	GO:1902041 regulation of extrinsic apoptotic signaling pathway via death domain receptors;GO:1902042 negative regulation of extrinsic apoptotic signaling pathway via death domain receptors;GO:2001237 negative regulation of extrinsic apoptotic signaling pathway
fdft1	0.000270657	0.69774	269 A 0.979*;334 R 0.882;	farnesyl-diphosphate farnesyltransferase 1	GO:0045338 farnesyl diphosphate metabolic process;GO:0006695 cholesterol biosynthetic process;GO:1902653 secondary alcohol biosynthetic process
usp39	0.0029579	0.679789	32 S 0.997**;	ubiquitin specific peptidase 39	GO:0048855 adenohypophysis morphogenesis;GO:0048850 hypophysis morphogenesis;GO:0048852 diencephalon morphogenesis
prr7	0.00649179	0.67306	96 S 0.984*;	proline rich 7, synaptic
denr	0.00282545	0.669897	11 P 0.519;24 E 0.995**;119 E 0.576;	density-regulated protein	GO:0002188 translation reinitiation;GO:0001731 formation of translation preinitiation complex;GO:0002183 cytoplasmic translational initiation
casp8	0.00195923	0.655398	140 N 0.623;315 P 0.737;348 T 0.987*;	caspase 8, apoptosis-related cysteine peptidase	GO:0001907 killing by symbiont of host cells;GO:0019048 modulation by virus of host process;GO:0019051 induction by virus of host apoptotic process
spry4	0.000896946	0.6542	3 S 0.792;6 Q 0.834;7 P 0.835;10 S 0.998**;	sprouty homolog 4 (Drosophila)	GO:0070373 negative regulation of ERK1 and ERK2 cascade;GO:0043407 negative regulation of MAP kinase activity;GO:0021594 rhombomere formation
zgc:66479	0.0174462	0.649081	159 E 0.520;195 E 0.927;197 P 0.508;207 D 0.527;	zgc:66479	GO:0008150 biological_process
ctnna2	0.00177622	0.645077	352 S 0.979*;	catenin (cadherin-associated protein), alpha 2	GO:0051823 regulation of synapse structural plasticity;GO:0090136 epithelial cell-cell adhesion;GO:0048854 brain morphogenesis
gabpb2a	0.0387795	0.632675	360 V 0.971*;	GA binding protein transcription factor subunit beta 2a	GO:0045944 positive regulation of transcription by RNA polymerase II;GO:0045893 positive regulation of transcription, DNA-templated;GO:1902680 positive regulation of RNA biosynthetic process
slc8a4a	0.00146338	0.631992	150 I 0.592;823 C 0.945;	solute carrier family 8 member 4a	GO:0042044 fluid transport;GO:0098703 calcium ion import across plasma membrane;GO:1902656 calcium ion import into cytosol
atg9a	0.00139372	0.626827	36 R 0.989*;	ATG9 autophagy related 9 homolog A (S. cerevisiae)	GO:0044805 late nucleophagy;GO:0034497 protein localization to phagophore assembly site;GO:0044804 autophagy of nucleus
vapal	0.000833508	0.625359	65 A 0.995**;152 T 0.531;	VAMP (vesicle-associated membrane protein)-associated protein A, like	GO:0031175 neuron projection development;GO:0048666 neuron development;GO:0120036 plasma membrane bounded cell projection organization
tmem67	0.00382559	0.621682	798 S 0.652;	transmembrane protein 67	GO:0060028 convergent extension involved in axis elongation;GO:0003401 axis elongation;GO:0060027 convergent extension involved in gastrulation
ccr12a	0.000215584	0.62113	249 I 0.556;291 T 0.700;292 S 0.663;295 S 0.860;296 P 0.974*;298 D 0.646;	chemokine (C-C motif) receptor 12a	GO:0019722 calcium-mediated signaling;GO:0019932 second-messenger-mediated signaling;GO:0060326 cell chemotaxis
drd4b	0.000203471	0.614289	69 S 0.966*;101 F 0.969*;102 I 0.979*;103 A 0.979*;106 S 1.000**;107 F 0.974*;	dopamine receptor D4b	GO:0007195 adenylate cyclase-inhibiting dopamine receptor signaling pathway;GO:0007212 dopamine receptor signaling pathway;GO:0071868 cellular response to monoamine stimulus
mfsd14a2	0.00404963	0.609984	490 V 0.943;	major facilitator superfamily domain containing 14A2	GO:0055085 transmembrane transport;GO:0006810 transport;GO:0051234 establishment of localization
zdhhc18a	0.00105598	0.609666	85 F 0.588;431 G 0.987*;	zinc finger DHHC-type palmitoyltransferase 18a	GO:0018230 peptidyl-L-cysteine S-palmitoylation;GO:0018231 peptidyl-S-diacylglycerol-L-cysteine biosynthetic process from peptidyl-cysteine;GO:0018198 peptidyl-cysteine modification
hoxc13a	0.000133896	0.58807	295 V 0.654;297 K 0.998**;	homeobox C13a	GO:0031101 fin regeneration;GO:0042246 tissue regeneration;GO:0031099 regeneration
ddx49	0.00480742	0.58627	2 A 0.526;81 E 0.987*;198 S 0.604;309 A 0.572;380 E 0.542;	DEAD (Asp-Glu-Ala-Asp) box polypeptide 49	GO:0006364 rRNA processing;GO:0016072 rRNA metabolic process;GO:0042254 ribosome biogenesis
lrrtm4	0.00189547	0.583078	463 H 0.993**;	leucine rich repeat transmembrane neuronal 4
large1	0.00231867	0.581112	422 T 0.956*;	LARGE xylosyl- and glucuronyltransferase 1	GO:0043403 skeletal muscle tissue regeneration;GO:0035269 protein O-linked mannosylation;GO:0035268 protein mannosylation
cdc23	0.0393539	0.579807	507 L 0.927;	CDC23 (cell division cycle 23, yeast, homolog)	GO:0045842 positive regulation of mitotic metaphase/anaphase transition;GO:1901970 positive regulation of mitotic sister chromatid separation;GO:1902101 positive regulation of metaphase/anaphase transition of cell cycle
pitpnm3	0.0244329	0.578264	840 T 0.946;	PITPNM family member 3	GO:0061300 cerebellum vasculature development;GO:0015914 phospholipid transport;GO:0015748 organophosphate ester transport
ackr3a	0.0154666	0.577808	29 A 0.625;180 P 0.540;215 S 0.918;263 P 0.606;275 A 0.573;	atypical chemokine receptor 3a	GO:0048920 posterior lateral line neuromast primordium migration;GO:0048883 neuromast primordium migration;GO:0001570 vasculogenesis
tbcd	0.000621357	0.574983	226 V 0.559;506 A 0.619;528 G 0.613;582 M 0.543;882 R 0.610;886 G 0.507;970 D 0.605;1084 S 0.525;1114 E 0.970*;1133 V 0.604;	tubulin folding cofactor D	GO:0034333 adherens junction assembly;GO:0007023 post-chaperonin tubulin folding pathway;GO:0007021 tubulin complex assembly
slc7a10a	0.00607276	0.572938	189 A 0.970*;397 L 0.526;	solute carrier family 7 member 10a	GO:0042940 D-amino acid transport;GO:0042941 D-alanine transport;GO:0042942 D-serine transport
trappc2	0.00465345	0.566248	84 M 1.000**;	trafficking protein particle complex subunit 2	GO:0006888 endoplasmic reticulum to Golgi vesicle-mediated transport;GO:0048193 Golgi vesicle transport;GO:0046907 intracellular transport
rbm10	0.00115174	0.549572	1 E 0.866;2 R 0.550;173 S 0.685;184 K 0.812;189 C 0.569;	RNA binding motif protein 10	GO:0000381 regulation of alternative mRNA splicing, via spliceosome;GO:0000380 alternative mRNA splicing, via spliceosome;GO:0048024 regulation of mRNA splicing, via spliceosome
prx	3.55665e-05	0.548516	411 E 0.605;415 L 0.779;428 N 0.741;456 N 0.685;466 K 0.524;485 G 0.960*;486 G 0.957*;505 G 0.959*;546 M 0.968*;563 K 0.588;612 K 0.963*;642 K 0.825;643 G 0.924;649 L 0.625;652 S 0.962*;774 Q 0.786;863 E 0.692;922 M 0.926;	periaxin	GO:0032287 peripheral nervous system myelin maintenance;GO:0043217 myelin maintenance;GO:0022011 myelination in peripheral nervous system
grin1a	3.32135e-05	0.548232	753 R 0.964*;755 S 0.739;	glutamate receptor, ionotropic, N-methyl D-aspartate 1a	GO:0035235 ionotropic glutamate receptor signaling pathway;GO:0007215 glutamate receptor signaling pathway;GO:0042391 regulation of membrane potential
tcf7l2	1.61558e-05	0.542814	4 D 0.984*;6 T 0.945;	transcription factor 7 like 2	GO:0010226 response to lithium ion;GO:0035462 determination of left/right asymmetry in diencephalon;GO:0035545 determination of left/right asymmetry in nervous system
boc	0.0360922	0.539653	190 A 0.561;388 D 0.517;416 S 0.620;444 F 0.501;502 T 0.561;516 T 0.518;517 K 0.601;550 R 0.771;869 E 0.508;883 Q 0.591;	BOC cell adhesion associated, oncogene regulated	GO:0045663 positive regulation of myoblast differentiation;GO:0045661 regulation of myoblast differentiation;GO:0045445 myoblast differentiation
mcm8	0.00439995	0.538151	305 Q 0.984*;542 A 0.515;	minichromosome maintenance 8 homologous recombination repair factor	GO:0032392 DNA geometric change;GO:0032508 DNA duplex unwinding;GO:0000724 double-strand break repair via homologous recombination
hps5	0.00887651	0.529865	90 V 0.545;201 E 0.974*;231 A 0.547;313 V 0.536;645 F 0.546;654 R 0.518;707 A 0.552;743 A 0.511;	HPS5 biogenesis of lysosomal organelles complex 2 subunit 2	GO:0048072 compound eye pigmentation;GO:0048073 regulation of eye pigmentation;GO:0048076 regulation of compound eye pigmentation
mrps28	0.000143867	0.52839	34 P 0.784;46 L 0.997**;52 A 0.717;53 K 0.585;	mitochondrial ribosomal protein S28	GO:0008150 biological_process
pappaa	2.02949e-13	0.526477	783 T 0.507;802 S 0.514;889 S 0.991**;	pregnancy-associated plasma protein A, pappalysin 1a	GO:0046958 nonassociative learning;GO:0046959 habituation;GO:0007612 learning
smc5	0.036619	0.520196	1014 N 0.644;	structural maintenance of chromosomes 5	GO:0007062 sister chromatid cohesion;GO:0000724 double-strand break repair via homologous recombination;GO:0000725 recombinational repair
fam189a1	0.00114598	0.518744	2 L 0.652;4 V 0.972*;7 V 0.642;255 E 0.648;430 D 0.593;	family with sequence similarity 189 member A1	GO:0008150 biological_process
adamtsl2	0.00360163	0.508221	69 K 0.965*;	ADAMTS-like 2	GO:0030198 extracellular matrix organization;GO:0043062 extracellular structure organization;GO:0045229 external encapsulating structure organization
fam184ab	0.00201316	0.508003	82 D 0.505;172 E 0.565;176 K 0.515;187 A 0.620;297 E 0.503;426 L 0.549;516 S 0.609;601 H 0.562;963 P 0.933;	family with sequence similarity 184 member Ab
ankrd22	0.00661962	0.5037	12 A 0.750;146 S 0.520;168 L 0.984*;170 K 0.838;	ankyrin repeat domain 22	GO:0008150 biological_process
otofa	0.000184591	0.502047	2 A 0.960*;4 V 0.716;730 S 0.904;	otoferlin a	GO:0050885 neuromuscular process controlling balance;GO:0010996 response to auditory stimulus;GO:0001964 startle response
f3b	0.00763473	0.501752	8 K 0.742;32 Y 0.817;33 T 0.624;40 N 0.617;42 D 0.697;46 N 0.643;47 P 0.739;48 H 0.971*;64 T 0.796;76 L 0.956*;88 I 0.763;91 K 0.980*;106 G 0.681;107 K 0.696;108 K 0.899;109 I 0.814;	coagulation factor IIIb	GO:0007596 blood coagulation;GO:0007599 hemostasis;GO:0050817 coagulation
fut7	0.00846581	0.498361	55 T 0.680;56 V 0.935;73 N 0.589;76 K 0.560;85 Q 0.965*;105 P 0.501;158 A 0.627;159 V 0.818;220 Y 0.999**;221 G 0.507;	fucosyltransferase 7 (alpha (1,3) fucosyltransferase)	GO:0036065 fucosylation;GO:0006486 protein glycosylation;GO:0043413 macromolecule glycosylation
hormad1	0.00158099	0.495166	93 Q 0.938;	HORMA domain containing 1	GO:0060629 regulation of homologous chromosome segregation;GO:0051598 meiotic recombination checkpoint signaling;GO:0033313 meiotic cell cycle checkpoint signaling
fkbp3	0.000811707	0.492288	2 A 0.999**;4 S 0.996**;79 S 0.547;	FKBP prolyl isomerase 3
grsf1	0.0239685	0.489702	8 L 0.944;154 S 0.938;	G-rich RNA sequence binding factor 1	GO:0043484 regulation of RNA splicing;GO:0008380 RNA splicing;GO:0006396 RNA processing
stc2a	1.37054e-05	0.48924	231 D 0.928;236 I 0.997**;237 R 0.999**;	stanniocalcin 2a	GO:0006874 cellular calcium ion homeostasis;GO:0055074 calcium ion homeostasis;GO:0072503 cellular divalent inorganic cation homeostasis
bhlhe22	0.000625083	0.478208	36 G 0.832;71 P 0.963*;	basic helix-loop-helix family, member e22	GO:0030182 neuron differentiation;GO:0048699 generation of neurons;GO:0022008 neurogenesis
atxn7l3a	1.65188e-06	0.464848	152 A 0.743;154 K 0.996**;155 R 0.975*;157 S 0.996**;158 E 0.996**;159 K 0.949;309 N 0.779;310 A 0.775;311 L 0.929;	ataxin 7 like 3a	GO:0016578 histone deubiquitination;GO:0016579 protein deubiquitination;GO:0070646 protein modification by small protein removal
mgaa	0.0168666	0.461918	368 A 0.862;	MAX dimerization protein MGA a	GO:0030513 positive regulation of BMP signaling pathway;GO:0048264 determination of ventral identity;GO:0048854 brain morphogenesis
atp23	0.00574805	0.459023	222 Y 0.993**;	ATP23 metallopeptidase and ATP synthase assembly factor homolog	GO:0033615 mitochondrial proton-transporting ATP synthase complex assembly;GO:0043461 proton-transporting ATP synthase complex assembly;GO:0070071 proton-transporting two-sector ATPase complex assembly
shox	0.000683584	0.456878	202 V 0.991**;	short stature homeobox	GO:0030282 bone mineralization;GO:0031214 biomineral tissue development;GO:0110148 biomineralization
ppp1r16b	0.00583676	0.454786	80 G 0.824;81 T 0.758;84 M 0.998**;86 N 0.997**;	protein phosphatase 1, regulatory subunit 16B	GO:0061028 establishment of endothelial barrier;GO:1903670 regulation of sprouting angiogenesis;GO:0035304 regulation of protein dephosphorylation
taf2	0.00220387	0.453621	13 K 0.982*;	TAF2 RNA polymerase II, TATA box binding protein (TBP)-associated factor	GO:0006367 transcription initiation from RNA polymerase II promoter;GO:0006352 DNA-templated transcription, initiation;GO:0006366 transcription by RNA polymerase II
cd22	0.0131724	0.451558	54 N 0.845;103 R 0.672;336 Y 0.931;351 N 0.518;	cd22 molecule
fn1a	0.0154341	0.448107	1759 G 0.801;	fibronectin 1a	GO:0045198 establishment of epithelial cell apical/basal polarity;GO:0003348 cardiac endothelial cell differentiation;GO:0060956 endocardial cell differentiation
c8g	0.00493961	0.446623	8 V 0.811;14 K 0.540;15 T 0.655;21 P 0.786;22 G 0.811;24 N 0.991**;28 D 0.597;33 K 0.834;39 V 0.764;41 S 0.818;57 S 0.948;58 L 0.668;59 T 0.926;63 T 0.786;64 A 0.662;91 P 0.771;100 R 0.772;125 A 0.840;128 I 0.561;134 G 0.775;	complement component 8, gamma polypeptide
c9	0.00569336	0.446207	11 P 0.532;40 E 0.995**;49 V 0.501;53 P 0.574;56 D 0.795;70 T 0.564;84 N 0.957*;95 D 0.940;122 D 0.964*;129 Q 0.584;134 R 0.584;144 L 0.586;150 V 0.967*;223 R 0.693;227 R 0.584;238 R 0.593;241 E 0.504;242 V 0.579;252 A 0.948;266 L 0.882;314 N 0.572;315 D 0.530;322 D 0.723;344 A 0.590;348 Q 0.557;358 N 0.551;365 K 0.503;378 P 0.624;400 K 0.571;432 K 0.839;445 Q 0.503;467 S 0.912;478 S 0.664;	complement component 9	GO:0006957 complement activation, alternative pathway;GO:0019835 cytolysis;GO:0071391 cellular response to estrogen stimulus
dmtf1	0.00669859	0.444227	463 E 0.937;	cyclin D binding myb-like transcription factor 1	GO:0007049 cell cycle;GO:0006357 regulation of transcription by RNA polymerase II;GO:0006366 transcription by RNA polymerase II
ccl25b	0.0030921	0.438166	5 I 0.554;34 G 0.759;64 Q 0.996**;71 R 0.782;78 L 0.852;	chemokine (C-C motif) ligand 25b	GO:1902033 regulation of hematopoietic stem cell proliferation;GO:2000471 regulation of hematopoietic stem cell migration;GO:0072091 regulation of stem cell proliferation
fras1	0.00130222	0.425346	433 E 0.728;2348 K 0.964*;	Fraser extracellular matrix complex subunit 1	GO:0010669 epithelial structure maintenance;GO:0071711 basement membrane organization;GO:0033334 fin morphogenesis
flcn	3.34027e-05	0.419637	207 M 0.637;315 Q 0.511;519 S 0.997**;520 Q 0.927;	folliculin	GO:0030511 positive regulation of transforming growth factor beta receptor signaling pathway;GO:1903846 positive regulation of cellular response to transforming growth factor beta stimulus;GO:1904263 positive regulation of TORC1 signaling
samd10a	0.0020961	0.418914	3 V 0.753;4 D 1.000**;169 L 0.670;	sterile alpha motif domain containing 10a	GO:0007169 transmembrane receptor protein tyrosine kinase signaling pathway;GO:0007167 enzyme linked receptor protein signaling pathway;GO:0007166 cell surface receptor signaling pathway
syncrip	0.00404439	0.416767	150 S 0.948;	synaptotagmin binding, cytoplasmic RNA interacting protein	GO:0070934 CRD-mediated mRNA stabilization;GO:0048255 mRNA stabilization;GO:0043489 RNA stabilization
slc26a6l	0.00172787	0.410451	160 V 0.626;256 L 0.547;524 R 0.549;527 P 0.570;601 S 0.977*;	solute carrier family 26 member 6, like	GO:0045852 pH elevation;GO:0051454 intracellular pH elevation;GO:0008272 sulfate transport
nsd1b	0.00427319	0.408202	893 S 0.928;1092 R 0.674;	nuclear receptor binding SET domain protein 1b	GO:0032259 methylation;GO:0006325 chromatin organization;GO:0051276 chromosome organization
trpc4b	0.010563	0.405579	283 N 0.858;	transient receptor potential cation channel, subfamily C, member 4b	GO:0006828 manganese ion transport;GO:0000041 transition metal ion transport;GO:0070588 calcium ion transmembrane transport
trpc4b	0.010563	0.405579	283 N 0.858;	transient receptor potential cation channel, subfamily C, member 4b	GO:0006828 manganese ion transport;GO:0000041 transition metal ion transport;GO:0070588 calcium ion transmembrane transport
dock11	0.0352692	0.405571	1420 S 0.822;1428 N 0.924;	dedicator of cytokinesis 11	GO:0007264 small GTPase mediated signal transduction;GO:0035556 intracellular signal transduction;GO:0007165 signal transduction
wwox	0.000746765	0.404959	135 F 0.600;209 A 0.739;350 A 0.687;352 A 0.998**;356 S 0.940;360 L 0.994**;	WW domain containing oxidoreductase	GO:0006874 cellular calcium ion homeostasis;GO:0055074 calcium ion homeostasis;GO:0072503 cellular divalent inorganic cation homeostasis
cep135	0.034943	0.4016	175 P 0.514;803 Q 0.850;805 N 0.964*;833 N 0.868;	centrosomal protein 135	GO:0010457 centriole-centriole cohesion;GO:0007099 centriole replication;GO:0098534 centriole assembly
cxxc5a	0.0177876	0.400577	261 V 0.952*;262 M 0.863;	CXXC finger protein 5a	GO:0002040 sprouting angiogenesis;GO:0048793 pronephros development;GO:0001947 heart looping
atp5mc1	0.0305633	0.394586	9 H 0.891;	ATP synthase membrane subunit c locus 1	GO:0015985 energy coupled proton transport, down electrochemical gradient;GO:0015986 ATP synthesis coupled proton transport;GO:0006754 ATP biosynthetic process
44454	0.0029347	0.384479	1 A 0.976*;	septin 15	GO:0055003 cardiac myofibril assembly;GO:0072114 pronephros morphogenesis;GO:0060993 kidney morphogenesis
lmo4b	0.00104423	0.377542	164 V 0.996**;	LIM domain only 4b
drg1	0.000201253	0.371049	266 C 0.991**;	developmentally regulated GTP binding protein 1	GO:0002181 cytoplasmic translation;GO:0006412 translation;GO:0043043 peptide biosynthetic process
cart4	0.00100867	0.370882	45 C 0.906;47 R 0.998**;48 C 0.997**;49 Y 0.891;	cocaine- and amphetamine-regulated transcript 4
fam110b	0.0354465	0.370221	327 S 0.976*;329 V 0.962*;	family with sequence similarity 110 member B	GO:0008150 biological_process
c8a	0.000873326	0.366909	11 K 0.720;47 Q 0.973*;58 G 0.726;62 K 0.907;65 R 0.733;180 Y 0.502;207 F 0.919;212 V 0.738;216 A 0.813;217 E 0.996**;219 M 0.605;260 L 0.654;334 A 0.686;337 L 0.561;358 L 0.545;	complement component 8, alpha polypeptide	GO:0019835 cytolysis;GO:0002455 humoral immune response mediated by circulating immunoglobulin;GO:0006958 complement activation, classical pathway
vps37ba	0.0437885	0.365227	45 T 0.757;171 A 0.736;197 P 0.647;	VPS37B subunit of ESCRT-I a	GO:0043162 ubiquitin-dependent protein catabolic process via the multivesicular body sorting pathway;GO:0006623 protein targeting to vacuole;GO:0072666 establishment of protein localization to vacuole
mmd2a	0.00330314	0.359869	81 K 0.986*;166 E 0.562;	monocyte to macrophage differentiation-associated 2a	GO:0019835 cytolysis;GO:0003007 heart morphogenesis;GO:0007507 heart development
npl	0.0179403	0.359484	24 V 0.850;33 I 0.897;56 D 0.536;64 A 0.915;71 G 0.558;90 E 0.530;93 R 0.924;99 G 0.611;119 L 0.548;128 A 0.750;164 F 0.557;171 G 0.513;227 A 0.970*;230 N 0.641;232 N 0.926;234 T 0.646;248 T 0.505;253 L 0.638;266 E 0.523;267 V 0.564;	N-acetylneuraminate pyruvate lyase (dihydrodipicolinate synthase)	GO:0019262 N-acetylneuraminate catabolic process;GO:0006054 N-acetylneuraminate metabolic process;GO:0046348 amino sugar catabolic process
ctr9	0.00155673	0.357803	815 Q 0.955*;	CTR9 homolog, Paf1/RNA polymerase II complex component	GO:0051569 regulation of histone H3-K4 methylation;GO:0031060 regulation of histone methylation;GO:0051568 histone H3-K4 methylation
tada2a	0.0094788	0.35495	2 F 0.533;91 Q 0.655;	transcriptional adaptor 2A	GO:0035066 positive regulation of histone acetylation;GO:0035065 regulation of histone acetylation;GO:1901985 positive regulation of protein acetylation
neu3.3	0.000307513	0.353371	16 V 0.682;33 S 0.862;49 R 0.524;60 K 0.705;81 L 0.896;83 D 0.992**;84 H 0.997**;98 K 0.824;108 S 0.849;109 G 0.795;115 H 0.815;117 I 0.750;121 R 0.847;123 R 0.821;124 A 0.842;128 Y 0.766;139 S 0.967*;140 E 0.699;183 V 0.780;194 L 0.862;199 H 0.817;202 S 0.878;207 D 0.751;208 C 0.993**;214 M 0.552;217 K 0.817;221 K 0.998**;237 S 0.998**;238 H 0.837;249 Y 0.997**;257 T 0.736;260 A 0.832;269 R 0.70…	sialidase 3 (membrane sialidase), tandem duplicate 3	GO:0006689 ganglioside catabolic process;GO:0009313 oligosaccharide catabolic process;GO:0019377 glycolipid catabolic process
mvk	0.018335	0.351025	2 Q 0.652;63 E 0.536;76 K 0.798;319 S 0.660;	mevalonate kinase	GO:0019287 isopentenyl diphosphate biosynthetic process, mevalonate pathway;GO:0009240 isopentenyl diphosphate biosynthetic process;GO:0046490 isopentenyl diphosphate metabolic process
frem3	0.00709797	0.347497	1499 R 0.937;2361 S 0.681;2753 I 0.817;	Fras1 related extracellular matrix 3	GO:0007154 cell communication;GO:0009987 cellular process;GO:0008150 biological_process
e2f5	0.00163368	0.346429	129 M 0.972*;131 E 0.966*;160 M 0.591;	E2F transcription factor 5	GO:0051726 regulation of cell cycle;GO:0007049 cell cycle;GO:0006357 regulation of transcription by RNA polymerase II
hyou1	0.0106796	0.344154	16 S 0.885;	hypoxia up-regulated 1	GO:1900037 regulation of cellular response to hypoxia;GO:1900038 negative regulation of cellular response to hypoxia;GO:1903297 regulation of hypoxia-induced intrinsic apoptotic signaling pathway
pygma	0.0156012	0.344127	359 K 0.990*;523 R 0.502;529 E 0.506;725 K 0.553;	phosphorylase, glycogen, muscle A	GO:0052575 carbohydrate localization;GO:0052576 carbohydrate storage;GO:0000272 polysaccharide catabolic process
spaca6	1.34893e-06	0.336975	1 M 0.539;2 V 0.553;3 L 0.552;4 S 0.550;5 F 0.541;6 T 0.552;7 E 0.549;8 Y 0.552;9 E 0.545;10 S 0.562;11 R 0.549;12 L 0.551;13 Q 0.549;14 A 0.553;15 A 0.551;16 A 0.551;17 N 0.540;18 N 0.548;19 F 0.541;20 I 0.541;21 A 0.551;22 A 0.550;23 A 0.543;24 S 0.546;25 S 0.550;26 L 0.552;27 P 0.551;28 R 0.553;29 V 0.620;30 S 0.999**;31 G 0.970*;32 C 0.552;33 L 0.975*;34 P 0.551;35 P 0.552;36 C 0.990*;37 G 0.…	sperm acrosome associated 6
kif22	0.0467525	0.331819	32 E 0.583;129 N 0.522;185 S 0.605;188 A 0.753;193 H 0.566;228 R 0.617;369 E 0.561;371 Q 0.525;410 R 0.583;475 V 0.596;	kinesin family member 22	GO:0001966 thigmotaxis;GO:0021952 central nervous system projection neuron axonogenesis;GO:0021955 central nervous system neuron axonogenesis
atf4b	0.0149147	0.33124	106 T 0.723;197 R 0.597;	activating transcription factor 4b	GO:0006357 regulation of transcription by RNA polymerase II;GO:0006366 transcription by RNA polymerase II;GO:0006355 regulation of transcription, DNA-templated
tmtc3	0.00673984	0.330757	570 G 0.964*;	transmembrane O-mannosyltransferase targeting cadherins 3
sncaip	0.030268	0.329433	47 S 0.547;206 A 0.534;303 N 0.543;393 L 0.581;521 H 0.569;605 N 0.577;607 S 0.916;609 S 0.546;611 T 0.903;	synuclein, alpha interacting protein
rassf7b	0.000955267	0.326582	165 A 0.582;234 E 0.953*;250 E 0.513;281 P 0.976*;	Ras association domain family member 7b	GO:0070507 regulation of microtubule cytoskeleton organization;GO:0032886 regulation of microtubule-based process;GO:0051493 regulation of cytoskeleton organization
znf462	0.00377788	0.312489	148 D 0.754;294 A 0.559;374 E 0.527;447 D 0.621;459 G 0.542;654 S 0.636;916 S 0.973*;995 T 0.547;1387 E 0.598;1391 E 0.591;1396 F 0.636;1429 V 0.518;1465 N 0.624;1950 G 0.592;	zinc finger protein 462
casp8ap2	0.0164743	0.310779	362 S 0.842;	caspase 8 associated protein 2	GO:0036337 Fas signaling pathway;GO:0008625 extrinsic apoptotic signaling pathway via death domain receptors;GO:0006919 activation of cysteine-type endopeptidase activity involved in apoptotic process
rereb	0.000537051	0.307685	67 S 0.986*;253 S 0.553;266 P 0.526;508 S 0.662;604 Y 0.520;612 L 0.652;666 P 0.649;673 T 0.640;	arginine-glutamic acid dipeptide (RE) repeats b	GO:0006355 regulation of transcription, DNA-templated;GO:1903506 regulation of nucleic acid-templated transcription;GO:2001141 regulation of RNA biosynthetic process
fbxo5	0.0138057	0.307293	33 L 0.955*;50 E 0.884;206 E 0.509;	F-box protein 5	GO:0051444 negative regulation of ubiquitin-protein transferase activity;GO:1904667 negative regulation of ubiquitin protein ligase activity;GO:0045835 negative regulation of meiotic nuclear division
grk7b	0.000259746	0.30305	21 F 0.543;50 A 0.698;66 A 0.755;67 K 0.687;69 E 0.928;70 A 0.649;73 N 0.580;141 W 0.991**;150 T 0.992**;188 K 0.848;221 F 0.542;248 E 0.610;304 L 0.636;415 P 0.538;439 K 0.594;457 G 0.825;458 V 0.940;459 V 0.716;460 P 0.906;461 T 0.563;	G protein-coupled receptor kinase 7b	GO:0018215 protein phosphopantetheinylation;GO:0007601 visual perception;GO:0050953 sensory perception of light stimulus
myo1eb	0.00224269	0.301835	923 H 0.579;1005 I 0.708;1008 N 0.991**;1009 Y 0.986*;1012 K 0.957*;	myosin IEb	GO:0030050 vesicle transport along actin filament;GO:0099515 actin filament-based transport;GO:0003094 glomerular filtration
nup155	0.00651673	0.300315	656 P 0.759;669 S 0.508;890 S 0.964*;	nucleoporin 155	GO:0036228 protein localization to nuclear inner membrane;GO:0090435 protein localization to nuclear envelope;GO:0000972 transcription-dependent tethering of RNA polymerase II gene DNA at nuclear periphery
luzp2	0.0329943	0.299789	2 K 0.677;3 F 0.584;47 N 0.532;138 K 0.948;140 Y 0.584;141 S 0.700;144 V 0.990**;	leucine zipper protein 2
tox3	0.00311435	0.299603	93 P 0.503;221 E 0.571;395 Q 0.945;	TOX high mobility group box family member 3	GO:0006357 regulation of transcription by RNA polymerase II;GO:0006366 transcription by RNA polymerase II;GO:0006355 regulation of transcription, DNA-templated
cdhr2	0.00361886	0.295407	428 K 0.870;472 Q 0.598;584 P 0.521;683 T 0.808;703 V 0.938;901 L 0.519;1067 K 0.551;	cadherin related family member 2
cacna1fb	0.00803046	0.293966	1611 S 0.925;	calcium channel, voltage-dependent, L type, alpha 1F subunit	GO:0070509 calcium ion import;GO:0070588 calcium ion transmembrane transport;GO:0006816 calcium ion transport
chl1b	0.0181953	0.293537	944 P 0.869;	cell adhesion molecule L1-like b
chchd6a	0.00267085	0.292409	191 H 0.993**;	coiled-coil-helix-coiled-coil-helix domain containing 6a	GO:0042407 cristae formation;GO:0007007 inner mitochondrial membrane organization;GO:0007006 mitochondrial membrane organization
zgc:65873	8.52908e-06	0.292123	786 D 0.918;	zgc:65873	GO:0008150 biological_process
mrpl39	0.000314144	0.290124	66 L 0.543;90 S 0.639;144 S 0.651;163 T 0.992**;279 R 0.990**;	mitochondrial ribosomal protein L39
lrrc41	0.00187906	0.290003	130 E 0.713;273 T 0.975*;277 M 0.961*;282 S 0.927;	leucine rich repeat containing 41
dlgap1a	4.4046e-05	0.287235	375 V 0.500;378 S 0.996**;379 A 0.998**;384 R 0.950*;	discs, large (Drosophila) homolog-associated protein 1a	GO:0098962 regulation of postsynaptic neurotransmitter receptor activity;GO:0031644 regulation of nervous system process;GO:0099601 regulation of neurotransmitter receptor activity
tmem69	0.0355986	0.286229	74 V 0.576;88 N 0.509;147 C 0.980*;	transmembrane protein 69	GO:0008150 biological_process
kdm1a	0.0109072	0.285439	322 T 0.952*;	lysine (K)-specific demethylase 1a	GO:0034720 histone H3-K4 demethylation;GO:0019747 regulation of isoprenoid metabolic process;GO:1900052 regulation of retinoic acid biosynthetic process
sardh	0.0202146	0.285302	49 G 0.951*;	sarcosine dehydrogenase	GO:1901053 sarcosine catabolic process;GO:1901052 sarcosine metabolic process;GO:0042219 cellular modified amino acid catabolic process
mapk15	0.000754659	0.284386	356 E 0.760;399 L 0.933;418 T 0.768;430 P 0.666;463 I 0.931;464 S 0.741;	mitogen-activated protein kinase 15	GO:0006468 protein phosphorylation;GO:0016310 phosphorylation;GO:0035556 intracellular signal transduction
brinp3a.1	5.34925e-05	0.283865	89 E 0.569;327 K 0.717;461 N 0.542;464 L 0.947;466 S 0.881;467 H 0.997**;	bone morphogenetic protein/retinoic acid inducible neural-specific 3a, tandem duplicate 1	GO:0071300 cellular response to retinoic acid;GO:0032526 response to retinoic acid;GO:0045666 positive regulation of neuron differentiation
carhsp1	0.0407147	0.279782	15 P 0.770;34 M 0.754;63 F 0.790;	calcium regulated heat stable protein 1	GO:0043488 regulation of mRNA stability;GO:0061013 regulation of mRNA catabolic process;GO:0043487 regulation of RNA stability
il11a	6.6441e-05	0.278542	2 K 0.997**;3 L 0.707;	interleukin 11a	GO:0043410 positive regulation of MAPK cascade;GO:0008284 positive regulation of cell population proliferation;GO:0043408 regulation of MAPK cascade
fam234b	0.0492421	0.275391	176 Q 0.956*;	family with sequence similarity 234 member B	GO:0008150 biological_process
zc3h12a	0.0333085	0.272713	70 A 0.966*;	zinc finger CCCH-type containing 12A
tle3b	0.00185611	0.270375	595 Q 0.964*;	TLE family member 3, transcriptional corepressor b	GO:0090090 negative regulation of canonical Wnt signaling pathway;GO:0030178 negative regulation of Wnt signaling pathway;GO:0060828 regulation of canonical Wnt signaling pathway
si:dkey-211g8.6	0.00915565	0.270001	2 L 0.515;277 E 0.990**;	si:dkey-211g8.6	GO:0007186 G protein-coupled receptor signaling pathway;GO:0007165 signal transduction;GO:0023052 signaling
vta1	0.000469592	0.269734	21 E 0.981*;34 Y 0.989*;74 S 0.964*;92 L 0.991**;100 S 0.920;168 N 0.988*;171 E 0.987*;	vesicle (multivesicular body) trafficking 1	GO:0032511 late endosome to vacuole transport via multivesicular body sorting pathway;GO:0045324 late endosome to vacuole transport;GO:0032509 endosome transport via multivesicular body sorting pathway
nub1	0.000127451	0.267417	50 I 0.603;111 P 0.709;259 R 0.507;325 Y 0.647;361 E 0.644;393 T 0.711;455 Q 0.618;475 T 0.636;487 Y 0.984*;488 L 0.986*;491 T 0.993**;	negative regulator of ubiquitin-like proteins 1	GO:2000058 regulation of ubiquitin-dependent protein catabolic process;GO:1903050 regulation of proteolysis involved in cellular protein catabolic process;GO:1903362 regulation of cellular protein catabolic process
sms	7.84191e-05	0.266817	110 L 0.846;218 E 0.878;229 R 0.725;	spermine synthase	GO:0006597 spermine biosynthetic process;GO:0008215 spermine metabolic process;GO:0006596 polyamine biosynthetic process
tsc1b	0.00111791	0.262949	18 S 0.539;448 V 0.966*;539 T 0.517;899 A 0.560;	TSC complex subunit 1b	GO:0032007 negative regulation of TOR signaling;GO:0032006 regulation of TOR signaling;GO:0031929 TOR signaling
mrps30	0.0010659	0.257018	116 A 0.614;194 A 0.993**;197 L 0.571;243 L 0.889;289 T 0.592;340 W 0.629;341 N 0.998**;	mitochondrial ribosomal protein S30	GO:0006412 translation;GO:0043043 peptide biosynthetic process;GO:0043604 amide biosynthetic process
elmo3	0.000928025	0.25689	164 L 0.534;695 P 0.977*;	engulfment and cell motility 3	GO:0006909 phagocytosis;GO:0007015 actin filament organization;GO:0097435 supramolecular fiber organization
map2k5	0.0382507	0.25667	224 M 0.964*;	mitogen-activated protein kinase kinase 5	GO:0007420 brain development;GO:0060322 head development;GO:0007417 central nervous system development
atp2b1b	0.00523382	0.255606	30 S 0.964*;198 I 0.844;368 W 0.775;711 R 0.913;939 S 0.521;1009 E 0.891;	ATPase plasma membrane Ca2+ transporting 1b	GO:0070588 calcium ion transmembrane transport;GO:0051480 regulation of cytosolic calcium ion concentration;GO:0006816 calcium ion transport
nek1	0.0425155	0.255233	558 A 0.507;979 N 0.974*;	NIMA-related kinase 1	GO:0007059 chromosome segregation;GO:1904888 cranial skeletal system development;GO:0060271 cilium assembly
ncam3	0.000634304	0.25474	30 D 0.913;46 K 0.948;83 T 0.795;146 T 0.858;152 K 0.928;157 P 0.619;329 P 0.969*;384 T 0.743;	neural cell adhesion molecule 3	GO:0050808 synapse organization;GO:0007156 homophilic cell adhesion via plasma membrane adhesion molecules;GO:0098742 cell-cell adhesion via plasma-membrane adhesion molecules
drc3	0.0320826	0.253672	1 M 0.848;191 L 0.561;192 L 0.873;226 S 0.576;285 F 0.583;315 T 0.607;	dynein regulatory complex subunit 3	GO:0008150 biological_process
cenpe	0.00462381	0.253572	31 S 0.565;101 H 0.534;173 T 0.970*;225 A 0.529;230 I 0.626;275 L 0.523;404 L 0.607;454 D 0.577;472 V 0.960*;499 T 0.769;506 V 0.960*;575 K 0.577;616 G 0.960*;708 T 0.570;746 L 0.594;849 T 0.646;885 T 0.641;921 Q 0.550;982 K 0.746;1119 Q 0.624;1199 T 0.557;	centromere protein E	GO:0007018 microtubule-based movement;GO:0000278 mitotic cell cycle;GO:0007017 microtubule-based process
frmpd1	0.0116576	0.252458	64 S 0.869;266 R 0.580;317 A 0.590;389 E 0.527;583 N 0.631;605 H 0.602;795 D 0.595;	FERM and PDZ domain containing 1
44260	0.013713	0.251892	3 E 0.985*;	membrane-associated ring finger (C3HC4) 5	GO:0060026 convergent extension;GO:0002009 morphogenesis of an epithelium;GO:0048729 tissue morphogenesis
glp2r	0.0133022	0.24943	105 K 0.977*;414 E 0.576;	glucagon like peptide 2 receptor
strada	2.25233e-06	0.244559	2 S 0.999**;3 F 0.761;4 L 0.741;21 L 0.744;77 E 0.995**;361 G 0.997**;	STE20 related adaptor alpha	GO:0006468 protein phosphorylation;GO:0016310 phosphorylation;GO:0006796 phosphate-containing compound metabolic process
lin37	0.00082909	0.244448	2 L 0.764;3 H 0.995**;153 V 0.990*;	lin-37 DREAM MuvB core complex component	GO:0000122 negative regulation of transcription by RNA polymerase II;GO:0045892 negative regulation of transcription, DNA-templated;GO:1902679 negative regulation of RNA biosynthetic process
rab4b	0.00211267	0.243898	172 L 0.844;174 P 0.989*;	RAB4B, member RAS oncogene family	GO:0032482 Rab protein signal transduction;GO:0030100 regulation of endocytosis;GO:0060627 regulation of vesicle-mediated transport
gadd45gip1	0.0127147	0.243542	16 R 0.755;19 R 0.504;25 P 0.999**;32 S 0.997**;92 A 0.635;93 E 0.967*;100 K 0.665;177 Q 0.652;178 R 0.682;181 L 0.505;	growth arrest and DNA-damage-inducible, gamma interacting protein 1	GO:0007049 cell cycle;GO:0009987 cellular process;GO:0008150 biological_process
crygs4	0.00407778	0.241942	42 L 0.579;79 V 0.596;100 T 0.794;111 Q 0.887;157 H 0.945;160 G 0.979*;164 I 0.965*;	crystallin, gamma S4	GO:0002088 lens development in camera-type eye;GO:0007601 visual perception;GO:0050953 sensory perception of light stimulus
crtac1a	0.0147009	0.241832	359 R 0.978*;362 N 0.995**;449 G 0.619;450 S 0.802;	cartilage acidic protein 1a	GO:0007413 axonal fasciculation;GO:0106030 neuron projection fasciculation;GO:0008038 neuron recognition
ttyh1	0.000519814	0.241462	85 E 0.581;171 V 0.531;203 V 0.798;547 Y 0.998**;	tweety family member 1	GO:0006821 chloride transport;GO:0015698 inorganic anion transport;GO:0006820 anion transport
mapk8b	0.00140353	0.240796	354 E 0.869;355 L 0.707;356 I 0.651;357 H 0.808;	mitogen-activated protein kinase 8b	GO:0048263 determination of dorsal identity;GO:0048262 determination of dorsal/ventral asymmetry;GO:0007254 JNK cascade
glmp	0.00903239	0.239677	101 F 0.950;128 S 0.697;140 E 0.902;147 A 0.884;	glycosylated lysosomal membrane protein	GO:0050821 protein stabilization;GO:0061462 protein localization to lysosome;GO:0031647 regulation of protein stability
osmr	0.00185592	0.239553	2 K 0.702;11 K 0.629;67 E 0.775;103 M 0.512;145 D 0.946;175 T 0.560;189 D 0.556;216 N 0.636;220 S 0.693;250 L 0.675;259 I 0.720;280 I 0.971*;298 P 0.682;323 D 0.653;349 T 0.557;394 Y 0.886;430 G 0.672;434 N 0.971*;435 Q 0.540;454 R 0.635;	oncostatin M receptor	GO:0019221 cytokine-mediated signaling pathway;GO:0071345 cellular response to cytokine stimulus;GO:0034097 response to cytokine
mrpl42	0.0432314	0.238831	23 I 0.703;46 I 0.579;90 V 0.992**;	mitochondrial ribosomal protein L42
quo	0.00387142	0.237516	172 K 0.574;199 P 0.556;266 E 0.549;490 Q 0.515;528 S 0.896;529 R 0.534;	quattro	GO:0048332 mesoderm morphogenesis;GO:0007498 mesoderm development;GO:0048729 tissue morphogenesis
xylb	0.00147554	0.237113	103 H 0.986*;105 L 0.631;143 I 0.525;221 H 0.593;240 Y 0.982*;244 R 0.957*;245 Y 0.578;377 L 0.533;	xylulokinase homolog (H. influenzae)	GO:0042732 D-xylose metabolic process;GO:0005997 xylulose metabolic process;GO:0019321 pentose metabolic process
niban2a	0.0441014	0.234352	69 S 0.603;216 Y 0.556;220 K 0.529;617 E 0.564;649 S 0.974*;	niban apoptosis regulator 2a	GO:0008150 biological_process
tcn2	0.0305821	0.234276	6 I 0.575;17 Q 0.899;29 T 0.816;111 E 0.965*;119 F 0.503;139 V 0.560;256 S 0.546;272 L 0.570;354 T 0.850;	transcobalamin II	GO:0006824 cobalt ion transport;GO:0015889 cobalamin transport;GO:0051180 vitamin transport
rpp38	0.0111091	0.230284	8 A 0.990*;23 Y 0.528;28 S 0.938;33 Q 0.561;36 H 0.754;62 W 0.733;63 K 0.736;207 K 0.703;	ribonuclease P/MRP 38 subunit	GO:0001682 tRNA 5'-leader removal;GO:0099116 tRNA 5'-end processing;GO:0034471 ncRNA 5'-end processing
fam110c	0.00391222	0.229912	4 S 0.505;32 A 0.994**;51 P 0.720;	family with sequence similarity 110 member C
prdm2b	0.0158602	0.228802	656 V 0.947;	PR domain containing 2, with ZNF domain b	GO:0006357 regulation of transcription by RNA polymerase II;GO:0006366 transcription by RNA polymerase II;GO:0006355 regulation of transcription, DNA-templated
atp5f1c	0.022067	0.228801	209 L 0.581;223 S 0.995**;	ATP synthase F1 subunit gamma	GO:0015985 energy coupled proton transport, down electrochemical gradient;GO:0015986 ATP synthesis coupled proton transport;GO:0006754 ATP biosynthetic process
tfr1b	1.36236e-08	0.226448	182 K 0.797;499 R 0.536;535 L 0.874;	transferrin receptor 1b	GO:0033572 transferrin transport;GO:0042541 hemoglobin biosynthetic process;GO:0020027 hemoglobin metabolic process
enpp1	0.00129113	0.225639	37 L 0.587;161 P 0.661;191 K 0.503;301 S 0.959*;421 N 0.536;546 S 0.620;581 K 0.633;	ectonucleotide pyrophosphatase/phosphodiesterase 1	GO:0030505 inorganic diphosphate transport;GO:0045599 negative regulation of fat cell differentiation;GO:0009143 nucleoside triphosphate catabolic process
cd44b	0.021117	0.225106	3 A 0.886;25 G 0.940;27 E 0.730;37 Q 0.935;39 L 0.603;42 R 0.897;50 L 0.542;58 N 0.583;70 N 0.968*;72 S 0.674;74 L 0.863;81 P 0.624;87 R 0.551;90 T 0.925;92 V 0.852;94 I 0.710;95 T 0.545;107 K 0.957*;109 K 0.903;116 D 0.822;124 A 0.547;129 L 0.566;130 L 0.645;135 V 0.921;140 L 0.937;143 C 0.576;	CD44 molecule (Indian blood group) b	GO:0070374 positive regulation of ERK1 and ERK2 cascade;GO:0070371 ERK1 and ERK2 cascade;GO:0070372 regulation of ERK1 and ERK2 cascade
ticam1	0.00985702	0.224219	31 T 0.590;52 K 0.587;102 V 0.780;152 T 0.838;177 G 0.805;285 S 0.904;299 K 0.529;301 T 0.734;302 R 0.902;319 I 0.534;	toll-like receptor adaptor molecule 1	GO:0002371 dendritic cell cytokine production;GO:0002372 myeloid dendritic cell cytokine production;GO:0002730 regulation of dendritic cell cytokine production
sh3tc1	0.00562843	0.221301	341 E 0.571;724 D 0.799;1029 T 0.844;	SH3 domain and tetratricopeptide repeats 1
ppp3ca	8.45925e-05	0.219925	2 N 0.992**;	protein phosphatase 3, catalytic subunit, alpha isozyme	GO:0033173 calcineurin-NFAT signaling cascade;GO:0048016 inositol phosphate-mediated signaling;GO:0097720 calcineurin-mediated signaling
trmt10c	4.92498e-05	0.219703	13 L 0.522;23 L 0.925;43 S 0.649;72 E 0.552;126 L 0.589;147 F 0.581;	tRNA methyltransferase 10C, mitochondrial RNase P subunit	GO:0090646 mitochondrial tRNA processing;GO:0000963 mitochondrial RNA processing;GO:0000959 mitochondrial RNA metabolic process
copz1	0.0487376	0.217671	127 T 0.993**;129 V 0.990*;130 L 0.596;133 A 0.535;	COPI coat complex subunit zeta 1	GO:0006891 intra-Golgi vesicle-mediated transport;GO:0006890 retrograde vesicle-mediated transport, Golgi to endoplasmic reticulum;GO:0002088 lens development in camera-type eye
hapln2	0.000138852	0.21543	42 R 0.582;47 H 0.544;125 T 0.738;143 R 0.860;	hyaluronan and proteoglycan link protein 2	GO:0001501 skeletal system development;GO:0007417 central nervous system development;GO:0007155 cell adhesion
cyp19a1a	0.0246754	0.215252	94 T 0.992**;106 I 0.524;113 I 0.513;229 Q 0.641;290 S 0.632;348 F 0.504;408 S 0.974*;448 P 0.714;	cytochrome P450, family 19, subfamily A, polypeptide 1a	GO:0007538 primary sex determination;GO:0007542 primary sex determination, germ-line;GO:0018992 germ-line sex determination
usp16	0.000220299	0.21477	78 N 0.554;221 N 0.981*;305 G 0.520;380 K 0.506;433 E 0.544;468 A 0.596;556 P 0.615;624 Q 0.995**;626 S 0.719;627 Q 0.994**;633 Y 0.583;	ubiquitin specific peptidase 16	GO:0070537 histone H2A K63-linked deubiquitination;GO:0045901 positive regulation of translational elongation;GO:0016578 histone deubiquitination
lcmt1	0.0158837	0.213073	280 P 0.666;320 L 0.968*;321 S 0.627;322 Q 0.838;	leucine carboxyl methyltransferase 1	GO:0006481 C-terminal protein methylation;GO:0018410 C-terminal protein amino acid modification;GO:0043687 post-translational protein modification
valopa	0.0075827	0.212048	41 A 0.969*;185 S 0.668;343 V 0.985*;	vertebrate ancient long opsin a	GO:0007602 phototransduction;GO:0018298 protein-chromophore linkage;GO:0071482 cellular response to light stimulus
dtna	7.2521e-05	0.209098	75 E 0.671;651 T 0.831;652 L 0.986*;653 Q 0.993**;	dystrobrevin, alpha	GO:0099536 synaptic signaling;GO:0007267 cell-cell signaling;GO:0023052 signaling
ncanb	0.00358471	0.206938	72 Q 0.729;498 D 0.832;504 H 0.953*;	neurocan b	GO:0001501 skeletal system development;GO:0007417 central nervous system development;GO:0007155 cell adhesion
nfasca	8.19029e-05	0.206288	33 K 0.997**;170 D 0.561;284 V 0.502;317 I 0.662;371 S 0.625;435 E 0.988*;495 S 0.913;513 T 0.981*;528 T 0.629;529 T 0.978*;547 T 0.980*;586 K 0.599;616 G 0.505;620 P 0.570;649 T 0.587;700 Q 0.624;819 P 0.518;828 N 0.581;1001 T 0.546;1002 Q 0.517;1159 Q 0.985*;	neurofascin homolog (chicken) a	GO:0007155 cell adhesion;GO:0022610 biological adhesion;GO:0009987 cellular process
rbm45	0.01594	0.204475	81 I 0.984*;191 D 0.956*;417 T 0.976*;	RNA binding motif protein 45
lingo4b	0.0468183	0.203169	261 A 0.538;337 S 0.596;498 F 0.588;500 D 0.509;582 L 0.798;583 I 0.807;	leucine rich repeat and Ig domain containing 4b
nbn	0.00601312	0.202469	2 G 0.968*;346 A 0.761;419 P 0.596;	nibrin	GO:0007095 mitotic G2 DNA damage checkpoint signaling;GO:0044818 mitotic G2/M transition checkpoint;GO:0010972 negative regulation of G2/M transition of mitotic cell cycle
nmur1a	0.000120518	0.199295	11 D 0.523;16 K 0.502;17 Y 0.524;21 R 0.649;171 L 0.968*;172 D 0.514;220 M 0.560;281 D 0.563;291 V 0.539;	neuromedin U receptor 1a	GO:0007218 neuropeptide signaling pathway;GO:0007186 G protein-coupled receptor signaling pathway;GO:0007165 signal transduction
pts	0.0174885	0.198449	32 R 0.950*;79 L 0.861;102 Y 0.819;108 I 0.963*;	6-pyruvoyltetrahydropterin synthase	GO:0006729 tetrahydrobiopterin biosynthetic process;GO:0046146 tetrahydrobiopterin metabolic process;GO:0042559 pteridine-containing compound biosynthetic process
m6pr	0.0300296	0.198241	18 S 0.603;23 K 0.707;87 S 0.962*;95 I 0.575;	mannose-6-phosphate receptor (cation dependent)	GO:0006622 protein targeting to lysosome;GO:0006623 protein targeting to vacuole;GO:0061462 protein localization to lysosome
lipf	0.0110486	0.19694	49 K 0.700;109 D 0.579;139 T 0.942;251 S 0.798;253 D 0.992**;	lipase, gastric	GO:0001666 response to hypoxia;GO:0036293 response to decreased oxygen levels;GO:0070482 response to oxygen levels
mrps11	0.0334078	0.196067	112 A 0.988*;153 N 0.987*;	mitochondrial ribosomal protein S11	GO:0000028 ribosomal small subunit assembly;GO:0000462 maturation of SSU-rRNA from tricistronic rRNA transcript (SSU-rRNA, 5.8S rRNA, LSU-rRNA);GO:0042255 ribosome assembly
tasor2	0.0341821	0.195982	725 I 0.649;763 T 0.859;	transcription activation suppressor family member 2	GO:0008150 biological_process
tent5ab	0.0198058	0.194792	252 S 0.986*;258 L 0.572;340 I 0.604;382 C 0.584;	terminal nucleotidyltransferase 5Ab	GO:0048255 mRNA stabilization;GO:0043489 RNA stabilization;GO:1902373 negative regulation of mRNA catabolic process
pacrg	0.0164536	0.194744	171 N 0.993**;	PARK2 co-regulated	GO:0060548 negative regulation of cell death;GO:0007368 determination of left/right symmetry;GO:0009799 specification of symmetry
mmab	0.0291672	0.194636	12 E 0.616;126 P 0.991**;160 V 0.590;203 E 0.641;	metabolism of cobalamin associated B
vps35l	0.000163745	0.193799	2 A 0.981*;4 V 0.972*;111 L 0.629;115 P 0.547;889 A 0.533;	VPS35 endosomal protein sorting factor like	GO:0032456 endocytic recycling;GO:0042147 retrograde transport, endosome to Golgi;GO:0016482 cytosolic transport
krcp	0.00267203	0.193544	70 G 0.642;366 A 0.789;373 T 0.805;384 S 0.986*;	kelch repeat-containing protein	GO:0008150 biological_process
col4a1	0.000563224	0.192279	139 K 0.601;294 P 0.564;297 L 0.580;600 P 0.620;705 P 0.557;890 P 0.595;965 P 0.598;1149 Q 0.713;1168 D 0.527;1236 T 0.971*;1291 Q 0.663;1574 M 0.962*;1576 R 0.966*;	collagen, type IV, alpha 1
stum	0.033002	0.192228	13 S 0.516;71 R 0.933;111 G 0.764;	stum, mechanosensory transduction mediator homolog
qser1	0.00818361	0.190671	2 E 0.900;	glutamine and serine rich 1
mvp	0.0190117	0.190138	766 R 0.934;	major vault protein	GO:0031102 neuron projection regeneration;GO:0031099 regeneration;GO:0007420 brain development
zgc:63863	0.0188784	0.187623	112 D 0.524;120 R 0.567;152 K 0.548;277 G 0.806;308 Q 0.986*;309 L 0.678;	zgc:63863	GO:0006888 endoplasmic reticulum to Golgi vesicle-mediated transport;GO:0048193 Golgi vesicle transport;GO:0046907 intracellular transport
ciapin1	0.024769	0.186559	23 S 0.602;43 S 0.723;54 S 0.666;63 V 0.669;67 L 0.681;79 M 0.542;102 S 0.602;106 G 0.996**;114 M 0.575;123 V 0.565;134 S 0.685;135 P 0.966*;168 S 0.723;169 S 0.693;200 D 0.623;245 T 0.733;254 Q 0.658;255 E 0.636;257 K 0.982*;286 L 0.673;288 M 0.644;	cytokine induced apoptosis inhibitor 1	GO:0016226 iron-sulfur cluster assembly;GO:0031163 metallo-sulfur cluster assembly;GO:0006790 sulfur compound metabolic process
cilp2	0.0180618	0.186513	816 P 0.918;	cartilage intermediate layer protein 2
cacna1e	0.00131956	0.18555	940 Q 0.957*;	calcium voltage-gated channel subunit alpha1 E
znf598	0.0155246	0.184605	417 P 0.949;690 S 0.894;	zinc finger protein 598	GO:0072344 rescue of stalled ribosome;GO:0006513 protein monoubiquitination;GO:0006414 translational elongation
mylk4a	0.00145272	0.184464	2 S 0.946;8 L 0.890;65 E 0.992**;393 E 0.967*;	myosin light chain kinase family, member 4a	GO:0006468 protein phosphorylation;GO:0016310 phosphorylation;GO:0006796 phosphate-containing compound metabolic process
yrdc	0.0455726	0.183869	188 V 0.976*;	yrdC N(6)-threonylcarbamoyltransferase domain containing	GO:0006450 regulation of translational fidelity;GO:0065008 regulation of biological quality;GO:0065007 biological regulation
plekhb1	3.97195e-05	0.183233	195 Q 0.963;	pleckstrin homology domain containing B1	GO:0045595 regulation of cell differentiation;GO:0050793 regulation of developmental process;GO:0030154 cell differentiation
faap100	0.0159479	0.183187	137 L 0.565;150 Q 0.510;251 R 0.891;290 K 0.873;337 T 0.772;462 N 0.591;491 C 0.509;	FA core complex associated protein 100	GO:0036297 interstrand cross-link repair;GO:0006281 DNA repair;GO:0006974 cellular response to DNA damage stimulus
iglon5	0.0396655	0.182239	1 M 0.541;5 L 0.971*;7 W 0.647;14 H 0.548;	IgLON family member 5
zgc:194209	0.0413679	0.182188	22 R 0.683;39 Q 0.625;75 F 0.869;91 L 0.513;180 G 0.764;190 Y 0.670;217 F 0.775;229 V 0.580;230 V 0.598;253 I 0.761;287 W 0.996**;344 W 0.977*;	zgc:194209	GO:0009058 biosynthetic process;GO:0008152 metabolic process;GO:0008150 biological_process
capn3a	0.000859648	0.179574	47 K 0.805;285 S 0.715;318 A 0.604;447 K 0.983*;448 E 0.981*;	calpain 3a, (p94)	GO:0045214 sarcomere organization;GO:0030239 myofibril assembly;GO:0010927 cellular component assembly involved in morphogenesis
mki67	0.00222522	0.179388	237 Q 0.707;475 G 0.898;562 K 0.824;630 E 0.851;655 P 0.965*;709 G 0.970*;754 D 0.787;	marker of proliferation Ki-67	GO:0051983 regulation of chromosome segregation;GO:0007088 regulation of mitotic nuclear division;GO:0051783 regulation of nuclear division
pgghg	0.0385061	0.178812	137 P 0.963*;281 E 0.743;364 V 0.554;424 A 0.570;563 A 0.567;610 Q 0.970*;	protein-glucosylgalactosylhydroxylysine glucosidase	GO:0005975 carbohydrate metabolic process;GO:0044238 primary metabolic process;GO:0071704 organic substance metabolic process
si:ch73-267c23.10	7.05813e-06	0.178103	300 Q 0.501;	si:ch73-267c23.10	GO:0006658 phosphatidylserine metabolic process;GO:0006665 sphingolipid metabolic process;GO:0006575 cellular modified amino acid metabolic process
clmnb	0.030563	0.17783	2 L 0.570;3 Q 0.976*;335 E 0.577;	calmin b	GO:0051639 actin filament network formation;GO:0051017 actin filament bundle assembly;GO:0061572 actin filament bundle organization
dner	6.26854e-05	0.176896	2 E 0.999**;355 E 0.541;384 P 0.677;478 F 0.985*;480 K 0.991**;	delta/notch-like EGF repeat containing	GO:0060253 negative regulation of glial cell proliferation;GO:0014014 negative regulation of gliogenesis;GO:2000178 negative regulation of neural precursor cell proliferation
ralgapa2	0.00063043	0.176569	164 S 0.635;541 E 0.975*;	Ral GTPase activating protein catalytic subunit alpha 2	GO:0051056 regulation of small GTPase mediated signal transduction;GO:0043547 positive regulation of GTPase activity;GO:0043087 regulation of GTPase activity
ncam1a	0.00329872	0.176026	4 E 0.620;42 L 0.814;79 G 0.660;98 Q 0.799;146 L 0.601;204 I 0.819;235 E 0.612;297 E 0.771;356 Q 0.801;379 A 0.775;383 Q 0.510;387 A 0.677;396 A 0.743;401 E 0.741;416 G 0.742;427 V 0.891;431 N 0.823;435 V 0.646;443 Q 0.797;446 F 0.843;448 S 0.776;460 E 0.767;477 I 0.735;481 E 0.902;490 E 0.996**;492 E 0.997**;510 R 0.805;520 E 0.727;521 Y 0.784;525 D 0.523;528 N 0.705;530 I 0.647;540 T 0.796;545 …	neural cell adhesion molecule 1a	GO:0021961 posterior commissure morphogenesis;GO:0021952 central nervous system projection neuron axonogenesis;GO:0021955 central nervous system neuron axonogenesis
mst1	0.0100314	0.173559	413 D 0.557;446 E 0.931;447 V 0.615;448 E 0.543;578 G 0.558;593 V 0.554;646 D 0.536;683 M 0.980*;684 E 0.977*;	macrophage stimulating 1	GO:0030282 bone mineralization;GO:0031214 biomineral tissue development;GO:0110148 biomineralization
chrnb3a	0.00401967	0.172385	12 T 0.527;284 Y 0.573;340 S 0.993**;341 T 0.660;	cholinergic receptor nicotinic beta 3 subunit a	GO:0035094 response to nicotine;GO:0007271 synaptic transmission, cholinergic;GO:0042391 regulation of membrane potential
gga3a	0.00762537	0.171467	175 A 0.640;325 Q 0.962*;356 S 0.626;485 T 0.532;489 I 0.775;	golgi associated, gamma adaptin ear containing, ARF binding protein 3a	GO:0006886 intracellular protein transport;GO:0015031 protein transport;GO:0034613 cellular protein localization
skila	0.0256187	0.170578	48 L 0.960*;	SKI-like proto-oncogene a	GO:0030512 negative regulation of transforming growth factor beta receptor signaling pathway;GO:0017015 regulation of transforming growth factor beta receptor signaling pathway;GO:1903844 regulation of cellular response to transforming growth factor beta stimulus
scaf1	0.00171244	0.17025	77 R 0.502;151 R 0.991**;153 D 0.549;160 N 0.908;179 D 0.587;181 D 0.524;393 G 0.629;	SR-related CTD-associated factor 1
nfyc	0.00168443	0.17001	354 A 0.918;	nuclear transcription factor Y, gamma	GO:0060041 retina development in camera-type eye;GO:0043010 camera-type eye development;GO:0001654 eye development
cdkn1a	0.0268084	0.169692	6 R 0.572;19 Q 0.586;77 K 0.578;	cyclin-dependent kinase inhibitor 1A	GO:0010165 response to X-ray;GO:0035914 skeletal muscle cell differentiation;GO:0035904 aorta development
ppp1r3b	0.028163	0.169176	13 S 0.574;53 I 0.626;56 F 0.804;58 E 0.624;80 E 0.992**;93 E 0.617;95 S 0.727;177 Q 0.973*;184 I 0.698;190 K 0.534;191 S 0.985*;	protein phosphatase 1, regulatory subunit 3B	GO:0005981 regulation of glycogen catabolic process;GO:0043471 regulation of cellular carbohydrate catabolic process;GO:0043470 regulation of carbohydrate catabolic process
smc3	0.00146804	0.169119	710 E 0.979*;	structural maintenance of chromosomes 3	GO:0007064 mitotic sister chromatid cohesion;GO:0007062 sister chromatid cohesion;GO:0000070 mitotic sister chromatid segregation
ecd	0.00265761	0.168951	65 D 0.741;131 N 0.981*;507 Q 0.884;	ecdysoneless homolog (Drosophila)
si:ch1073-443f11.2	0.00877062	0.167719	22 S 0.983*;	si:ch1073-443f11.2	GO:0042127 regulation of cell population proliferation;GO:0008283 cell population proliferation;GO:0050794 regulation of cellular process
slc8a2b	0.013211	0.166123	353 L 0.683;585 A 0.525;586 L 0.784;588 Q 0.949;	solute carrier family 8 member 2b	GO:0098703 calcium ion import across plasma membrane;GO:1902656 calcium ion import into cytosol;GO:0097553 calcium ion transmembrane import into cytosol
syt8	0.00607381	0.165915	59 D 0.988*;134 L 0.953*;	synaptotagmin VIII
hoga1	0.0203245	0.165715	39 L 0.613;62 A 0.700;142 M 0.595;213 V 0.995**;216 A 0.625;	4-hydroxy-2-oxoglutarate aldolase 1	GO:0009436 glyoxylate catabolic process;GO:0046487 glyoxylate metabolic process;GO:0046185 aldehyde catabolic process
adam23a	0.00255231	0.165693	176 M 0.502;286 S 0.527;563 V 0.661;570 H 0.554;682 V 0.608;684 K 0.554;	ADAM metallopeptidase domain 23a	GO:0006508 proteolysis;GO:0019538 protein metabolic process;GO:1901564 organonitrogen compound metabolic process
tsc22d3	0.0075141	0.164364	25 C 0.845;26 G 0.799;112 D 0.997**;	TSC22 domain family, member 3	GO:0030513 positive regulation of BMP signaling pathway;GO:0090100 positive regulation of transmembrane receptor protein serine/threonine kinase signaling pathway;GO:0030510 regulation of BMP signaling pathway
mrpl45	0.0347596	0.163797	62 M 0.659;77 P 0.640;107 A 0.653;214 I 0.555;279 S 0.850;288 Y 0.986*;292 K 0.641;	mitochondrial ribosomal protein L45
mfsd13al	0.0409302	0.162471	119 M 0.690;345 K 0.972*;	major facilitator superfamily domain containing 13a-like	GO:0008643 carbohydrate transport;GO:0071702 organic substance transport;GO:0006810 transport
usp10	0.000585975	0.161931	2 A 0.948;306 S 0.585;314 P 0.570;	ubiquitin specific peptidase 10	GO:0030330 DNA damage response, signal transduction by p53 class mediator;GO:0072331 signal transduction by p53 class mediator;GO:0042770 signal transduction in response to DNA damage
trim25l	0.00504702	0.161464	205 S 0.607;368 K 0.588;414 W 0.985*;415 G 0.972*;419 I 0.560;456 G 0.644;596 A 0.936;	tripartite motif containing 25, like
ccdc178	1.07201e-05	0.161278	39 E 0.625;46 N 0.809;86 K 0.895;186 Q 0.954*;198 N 0.577;204 E 0.595;209 D 0.734;228 I 0.731;229 Q 0.963*;245 L 0.707;329 E 0.669;342 D 0.706;423 R 0.684;461 Q 0.507;530 E 0.519;	coiled-coil domain containing 178
col8a1b	0.00876481	0.160652	115 G 0.691;127 K 0.669;128 P 0.637;241 Q 0.575;357 P 0.674;444 E 0.986*;463 I 0.723;506 P 0.638;514 P 0.731;666 P 0.994**;	collagen, type VIII, alpha 1b	GO:0030198 extracellular matrix organization;GO:0043062 extracellular structure organization;GO:0045229 external encapsulating structure organization
mlxip	0.00075641	0.160346	11 I 0.656;444 P 0.657;470 Q 0.990**;471 S 0.609;501 L 0.659;	MLX interacting protein	GO:0006357 regulation of transcription by RNA polymerase II;GO:0006366 transcription by RNA polymerase II;GO:0006355 regulation of transcription, DNA-templated
cad	2.88604e-08	0.160302	1063 G 0.942;1149 E 0.546;1188 M 0.925;1694 S 0.939;1893 E 0.946;2179 V 0.936;	carbamoyl-phosphate synthetase 2, aspartate transcarbamylase, and dihydroorotase	GO:0021615 glossopharyngeal nerve morphogenesis;GO:0021636 trigeminal nerve morphogenesis;GO:0021644 vagus nerve morphogenesis
ercc4	0.000325644	0.159838	62 L 0.546;355 A 0.514;359 E 0.502;566 S 0.944;581 G 0.989*;582 L 0.932;731 D 0.567;744 T 0.529;746 T 0.610;	excision repair cross-complementation group 4	GO:1901255 nucleotide-excision repair involved in interstrand cross-link repair;GO:0006296 nucleotide-excision repair, DNA incision, 5'-to lesion;GO:0033683 nucleotide-excision repair, DNA incision
neflb	0.0100132	0.159674	13 V 0.540;188 A 0.552;278 A 0.804;393 T 0.781;422 P 0.586;432 G 0.858;456 D 0.537;458 A 0.555;464 E 0.977*;	neurofilament light chain b	GO:0043524 negative regulation of neuron apoptotic process;GO:1901215 negative regulation of neuron death;GO:0043523 regulation of neuron apoptotic process
elmo2	1.22125e-15	0.159502	617 Y 0.997**;	engulfment and cell motility 2	GO:0006909 phagocytosis;GO:0098609 cell-cell adhesion;GO:0006915 apoptotic process
cmss1	0.00665623	0.159444	1 Q 0.781;2 D 0.611;23 I 0.884;44 D 0.571;195 R 0.652;235 E 0.578;	cms1 ribosomal small subunit homolog
epx	0.0359505	0.158135	170 Q 0.602;313 T 0.509;368 T 0.595;526 P 0.963*;589 P 0.641;605 I 0.580;692 L 0.589;	eosinophil peroxidase	GO:0006979 response to oxidative stress;GO:0006952 defense response;GO:0006950 response to stress
vwc2	0.00176247	0.156889	263 S 0.988*;267 C 0.998**;	von Willebrand factor C domain containing 2	GO:0030514 negative regulation of BMP signaling pathway;GO:0090288 negative regulation of cellular response to growth factor stimulus;GO:0090101 negative regulation of transmembrane receptor protein serine/threonine kinase signaling pathway
cdc25b	0.0278496	0.156665	221 D 0.829;406 E 0.989*;415 L 0.666;477 A 0.594;	cell division cycle 25B	GO:0008315 G2/MI transition of meiotic cell cycle;GO:0051446 positive regulation of meiotic cell cycle;GO:0110030 regulation of G2/MI transition of meiotic cell cycle
chst6	0.0123567	0.156555	35 S 0.524;50 V 0.581;66 V 0.587;102 A 0.656;222 M 0.563;260 M 0.536;	carbohydrate sulfotransferase 6	GO:0006044 N-acetylglucosamine metabolic process;GO:1901071 glucosamine-containing compound metabolic process;GO:0006040 amino sugar metabolic process
ptpn11b	4.60926e-05	0.155947	23 V 0.966*;46 N 0.920;310 S 0.540;	protein tyrosine phosphatase non-receptor type 11b	GO:0031101 fin regeneration;GO:0048703 embryonic viscerocranium morphogenesis;GO:0042246 tissue regeneration
tprn	0.0184377	0.15582	68 T 0.586;244 P 0.588;314 R 0.616;394 K 0.974*;462 K 0.630;464 R 0.607;472 P 0.597;	taperin
fam49bb	0.00686201	0.155091	89 K 0.614;109 R 0.599;115 T 0.652;290 K 0.613;306 Y 0.998**;307 I 0.686;310 M 0.912;	family with sequence similarity 49 member Bb	GO:0050870 positive regulation of T cell activation;GO:1903039 positive regulation of leukocyte cell-cell adhesion;GO:0022409 positive regulation of cell-cell adhesion
alpk1	1.33232e-07	0.154811	293 A 0.955*;562 Q 0.831;683 N 0.714;	alpha-kinase 1
fbrsl1	0.000860444	0.154031	78 P 0.506;246 P 0.560;376 I 0.584;377 S 0.973*;995 E 0.573;	fibrosin-like 1
frem1b	0.0330008	0.15394	4 T 0.919;1308 G 0.942;	Fras1 related extracellular matrix 1b	GO:0007154 cell communication;GO:0009987 cellular process;GO:0008150 biological_process
cacnb4a	7.10351e-05	0.153746	150 K 0.994**;152 K 0.627;153 Q 0.507;155 V 0.995**;158 H 0.992**;	calcium channel, voltage-dependent, beta 4a subunit	GO:1901385 regulation of voltage-gated calcium channel activity;GO:1901019 regulation of calcium ion transmembrane transporter activity;GO:1903169 regulation of calcium ion transmembrane transport
ptpn11a	1.20571e-05	0.152536	2 T 0.979*;3 S 0.974*;546 S 0.581;	protein tyrosine phosphatase non-receptor type 11a	GO:0060028 convergent extension involved in axis elongation;GO:0003146 heart jogging;GO:0003401 axis elongation
col16a1	0.0103176	0.152485	132 D 0.623;282 K 0.665;293 P 0.651;337 E 0.600;582 P 0.654;789 P 0.627;828 T 0.696;833 S 0.952*;857 L 0.872;976 S 0.643;	collagen, type XVI, alpha 1	GO:0030198 extracellular matrix organization;GO:0043062 extracellular structure organization;GO:0045229 external encapsulating structure organization
mthfsd	0.000457787	0.152311	2 P 0.783;3 V 0.682;4 I 0.749;5 K 0.962*;6 I 0.994**;39 R 0.746;116 D 0.683;	methenyltetrahydrofolate synthetase domain containing
trub2	0.0410343	0.152242	2 A 0.565;9 M 0.635;21 V 0.649;68 Q 0.584;70 H 0.971*;98 V 0.976*;146 R 0.644;177 A 0.537;178 R 0.909;232 S 0.619;256 H 0.549;259 A 0.614;270 R 0.663;	TruB pseudouridine (psi) synthase family member 2	GO:0001522 pseudouridine synthesis;GO:0009451 RNA modification;GO:0006396 RNA processing
slc12a1	0.00812818	0.150287	70 E 0.548;122 L 0.930;219 G 0.550;278 D 0.979*;372 L 0.548;748 K 0.723;877 H 0.569;	solute carrier family 12 member 1	GO:0006884 cell volume homeostasis;GO:0055064 chloride ion homeostasis;GO:0055083 monovalent inorganic anion homeostasis
anks3	0.0141533	0.149199	23 L 0.650;48 S 0.565;114 A 0.685;159 V 0.630;250 T 0.591;290 D 0.539;324 Q 0.509;373 L 0.658;511 K 0.912;	ankyrin repeat and sterile alpha motif domain containing 3	GO:0008150 biological_process
tyms	0.0466741	0.148945	5 L 0.697;10 R 0.746;16 V 0.645;126 K 0.541;163 P 0.995**;181 Y 0.995**;224 P 0.730;	thymidylate synthetase	GO:0006231 dTMP biosynthetic process;GO:0046073 dTMP metabolic process;GO:0009157 deoxyribonucleoside monophosphate biosynthetic process
dipk1aa	0.00376816	0.148924	43 V 0.518;94 T 0.936;135 T 0.571;392 A 0.992**;	divergent protein kinase domain 1Aa	GO:0008150 biological_process
rnf111	0.000526885	0.1489	753 E 0.958*;	ring finger protein 111	GO:0030511 positive regulation of transforming growth factor beta receptor signaling pathway;GO:1903846 positive regulation of cellular response to transforming growth factor beta stimulus;GO:0030579 ubiquitin-dependent SMAD protein catabolic process
toporsa	0.0100088	0.147799	71 E 0.985*;149 Q 0.827;201 T 0.832;231 A 0.688;336 D 0.562;408 S 0.676;476 K 0.521;	topoisomerase I binding, arginine/serine-rich a	GO:0006513 protein monoubiquitination;GO:0010842 retina layer formation;GO:0003407 neural retina development
tmem181	0.0442751	0.14768	120 Q 0.532;405 S 0.965*;406 A 0.582;432 A 0.544;477 Q 0.551;	transmembrane protein 181
nrros	0.0311996	0.147646	47 D 0.596;64 G 0.534;65 H 0.576;92 M 0.551;126 Q 0.584;171 L 0.570;540 E 0.997**;	negative regulator of reactive oxygen species	GO:0035583 sequestering of TGFbeta in extracellular matrix;GO:0071694 maintenance of protein location in extracellular region;GO:0036364 transforming growth factor beta1 activation
hhat	0.0189096	0.147339	141 C 0.915;412 T 0.895;	hedgehog acyltransferase	GO:0018345 protein palmitoylation;GO:0007224 smoothened signaling pathway;GO:0006497 protein lipidation
ctnnbl1	0.0251716	0.147144	139 I 0.968*;140 A 0.531;	catenin, beta like 1
ndufab1b	0.0291916	0.147103	28 I 0.606;122 Y 0.963*;	NADH:ubiquinone oxidoreductase subunit AB1b	GO:0006633 fatty acid biosynthetic process;GO:0072330 monocarboxylic acid biosynthetic process;GO:0046394 carboxylic acid biosynthetic process
rpe65a	0.00238681	0.146723	2 V 0.991**;3 S 0.984*;33 R 0.987*;166 V 0.534;212 T 0.987*;291 I 0.536;330 A 0.525;	retinoid isomerohydrolase RPE65 a	GO:0016108 tetraterpenoid metabolic process;GO:0016109 tetraterpenoid biosynthetic process;GO:0016116 carotenoid metabolic process
celsr1a	1.28214e-05	0.146713	2 V 0.962*;3 M 0.967*;5 N 0.979*;10 V 0.959*;	cadherin EGF LAG seven-pass G-type receptor 1a	GO:0042074 cell migration involved in gastrulation;GO:0021915 neural tube development;GO:0007156 homophilic cell adhesion via plasma membrane adhesion molecules
thoc2	0.000275634	0.146582	1463 K 0.987*;	THO complex 2	GO:0006406 mRNA export from nucleus;GO:0071427 mRNA-containing ribonucleoprotein complex export from nucleus;GO:0006405 RNA export from nucleus
mrpl32	0.0474957	0.145677	49 S 0.790;55 A 0.576;64 V 0.779;137 E 0.996**;141 S 0.995**;	mitochondrial ribosomal protein L32	GO:0006412 translation;GO:0043043 peptide biosynthetic process;GO:0043604 amide biosynthetic process
wdr61	0.00162591	0.145485	2 S 0.657;3 H 0.998**;	WD repeat domain 61	GO:0006368 transcription elongation from RNA polymerase II promoter;GO:0006354 DNA-templated transcription, elongation;GO:0006366 transcription by RNA polymerase II
depdc5	0.000181786	0.145045	1074 S 0.957*;1080 M 0.960*;1082 I 0.861;	DEP domain containing 5, GATOR1 subcomplex subunit	GO:0098908 regulation of neuronal action potential;GO:0051969 regulation of transmission of nerve impulse;GO:0098900 regulation of action potential
dnmt1	0.0469406	0.144736	11 E 0.843;60 S 0.951*;	DNA (cytosine-5-)-methyltransferase 1	GO:0090116 C-5 methylation of cytosine;GO:0032776 DNA methylation on cytosine;GO:0044030 regulation of DNA methylation
ddx1	0.00980515	0.144521	2 F 0.593;88 K 0.869;98 T 0.508;132 Y 0.585;200 H 0.957*;272 S 0.964*;362 V 0.513;386 Y 0.502;506 Q 0.992**;535 G 0.901;660 I 0.528;679 V 0.657;718 R 0.930;727 L 0.559;	DEAD (Asp-Glu-Ala-Asp) box helicase 1	GO:0008033 tRNA processing;GO:0006399 tRNA metabolic process;GO:0034470 ncRNA processing
asah1b	0.0137024	0.14445	2 Y 0.981*;4 P 0.694;6 P 0.928;50 D 0.636;226 T 0.577;302 A 0.652;	N-acylsphingosine amidohydrolase (acid ceramidase) 1b	GO:0097264 self proteolysis;GO:0048668 collateral sprouting;GO:0048588 developmental cell growth
hps1	0.00012472	0.144209	202 G 0.577;377 Q 0.975*;489 E 0.989*;	HPS1 biogenesis of lysosomal organelles complex 3 subunit 1	GO:1903232 melanosome assembly;GO:0032438 melanosome organization;GO:0048753 pigment granule organization
rpl28	0.0472071	0.14417	33 A 0.758;66 R 0.964*;73 A 0.753;	ribosomal protein L28	GO:0006412 translation;GO:0043043 peptide biosynthetic process;GO:0043009 chordate embryonic development
polr2d	0.000329475	0.144134	4 G 0.914;	RNA polymerase II subunit D	GO:0031990 mRNA export from nucleus in response to heat stress;GO:0034402 recruitment of 3'-end processing factors to RNA polymerase II holoenzyme complex;GO:0034605 cellular response to heat
ticrr	0.0110289	0.143929	274 Q 0.779;366 G 0.680;628 V 0.651;1067 A 0.850;	TopBP1-interacting, checkpoint, and replication regulator	GO:0030174 regulation of DNA-dependent DNA replication initiation;GO:0033314 mitotic DNA replication checkpoint signaling;GO:0007095 mitotic G2 DNA damage checkpoint signaling
kiaa1549lb	0.0098003	0.143791	53 A 0.513;1026 V 0.928;	KIAA1549-like b
pdss1	0.00790613	0.143307	5 W 0.946;229 L 0.988*;230 V 0.605;302 Y 0.547;	prenyl (decaprenyl) diphosphate synthase, subunit 1	GO:0006743 ubiquinone metabolic process;GO:0006744 ubiquinone biosynthetic process;GO:1901661 quinone metabolic process
mybpc2b	0.00115747	0.142994	9 T 0.812;10 K 0.739;56 Q 0.522;57 A 0.745;145 R 0.713;148 E 0.687;158 K 0.712;290 I 0.722;337 E 0.687;386 G 0.633;488 I 0.562;508 A 0.771;527 E 0.672;541 I 0.681;552 A 0.547;553 P 0.989*;592 L 0.769;610 L 0.995**;611 N 0.586;625 T 0.702;656 I 0.693;681 V 0.995**;705 P 0.787;784 A 0.917;808 I 0.723;822 V 0.805;837 K 0.610;845 C 0.855;857 K 0.731;897 L 0.798;899 E 0.501;1014 A 0.893;	myosin binding protein Cb	GO:0060537 muscle tissue development;GO:0009888 tissue development;GO:0048856 anatomical structure development
msh2	1.11022e-16	0.142252	232 M 0.966*;	mutS homolog 2 (E. coli)	GO:0043570 maintenance of DNA repeat elements;GO:0002204 somatic recombination of immunoglobulin genes involved in immune response;GO:0002208 somatic diversification of immunoglobulins involved in immune response
gtpbp1	0.00170463	0.14196	14 C 0.907;597 P 0.539;604 K 0.980*;	GTP binding protein 1	GO:0006414 translational elongation;GO:0006412 translation;GO:0043043 peptide biosynthetic process
tas1r1	5.35594e-07	0.141887	97 T 0.626;144 Q 0.627;189 P 0.669;247 S 0.845;432 E 0.604;460 L 0.632;575 I 0.602;577 V 0.634;687 G 0.636;	taste receptor, type 1, member 1	GO:0007186 G protein-coupled receptor signaling pathway;GO:0007165 signal transduction;GO:0023052 signaling
pbxip1b	0.00727761	0.141784	16 S 0.501;35 S 0.508;37 T 0.598;131 T 0.556;136 Q 0.594;197 K 0.585;270 W 0.661;279 W 0.659;301 E 0.893;364 Q 0.640;378 K 0.633;398 Q 0.630;	pre-B-cell leukemia homeobox interacting protein 1b	GO:2001106 regulation of Rho guanyl-nucleotide exchange factor activity;GO:1904424 regulation of GTP binding;GO:1905097 regulation of guanyl-nucleotide exchange factor activity
nsun6	0.0252852	0.140608	166 N 0.854;274 K 0.858;	NOP2/Sun RNA methyltransferase 6	GO:0001510 RNA methylation;GO:0009451 RNA modification;GO:0043414 macromolecule methylation
tut7	0.0375494	0.140351	211 P 0.616;278 T 0.974*;315 R 0.583;337 I 0.589;407 H 0.511;453 S 0.536;503 D 0.526;576 D 0.509;582 D 0.549;617 Y 0.975*;836 S 0.507;	terminal uridylyl transferase 7	GO:0071076 RNA 3' uridylation;GO:0031123 RNA 3'-end processing;GO:0006396 RNA processing
pard3ba	0.00143156	0.139838	68 V 0.785;72 L 0.650;122 D 0.504;129 D 0.530;242 E 0.534;253 T 0.654;342 T 0.523;351 Q 0.696;416 A 0.601;419 D 0.532;427 D 0.539;433 M 0.577;434 I 0.631;435 G 0.701;	par-3 family cell polarity regulator beta a	GO:0051660 establishment of centrosome localization;GO:0051642 centrosome localization;GO:0061842 microtubule organizing center localization
mal2	0.0479017	0.13951	46 P 0.561;170 Q 0.960*;201 T 0.586;206 V 0.653;	mal, T cell differentiation protein 2	GO:0045056 transcytosis;GO:0042552 myelination;GO:0007272 ensheathment of neurons
LOC799203	0.00172988	0.13926	234 C 0.551;258 I 0.546;	ovarian cancer G-protein coupled receptor 1-like
map3k14a	0.0156192	0.138802	27 E 0.977*;35 E 0.628;52 R 0.514;75 C 0.535;78 A 0.569;307 M 0.982*;432 Q 0.511;	mitogen-activated protein kinase kinase kinase 14a	GO:0043123 positive regulation of I-kappaB kinase/NF-kappaB signaling;GO:0043122 regulation of I-kappaB kinase/NF-kappaB signaling;GO:0007249 I-kappaB kinase/NF-kappaB signaling
zc3h13	0.004875	0.138756	112 T 0.618;607 E 0.549;723 K 0.975*;811 G 0.633;869 S 0.510;1391 Q 0.976*;1408 C 0.768;	zinc finger CCCH-type containing 13
nck1b	0.00613874	0.138477	86 M 0.766;357 S 0.666;358 E 0.998**;	NCK adaptor protein 1b	GO:0036490 regulation of translation in response to endoplasmic reticulum stress;GO:0036493 positive regulation of translation in response to endoplasmic reticulum stress;GO:1902237 positive regulation of endoplasmic reticulum stress-induced intrinsic apoptotic signaling pathway
klhl21	0.0439302	0.138045	609 V 0.617;610 H 0.968*;	kelch-like family member 21	GO:0035853 chromosome passenger complex localization to spindle midzone;GO:0034629 cellular protein-containing complex localization;GO:0044380 protein localization to cytoskeleton
tgfbr3	0.0151871	0.137252	26 M 0.847;403 S 0.958*;404 P 0.871;	transforming growth factor, beta receptor III	GO:0017015 regulation of transforming growth factor beta receptor signaling pathway;GO:1903844 regulation of cellular response to transforming growth factor beta stimulus;GO:0001837 epithelial to mesenchymal transition
pgr	0.0309424	0.137225	60 A 0.750;128 H 0.994**;178 M 0.578;214 S 0.725;235 N 0.637;239 E 0.502;245 N 0.702;325 D 0.634;378 I 0.648;388 K 0.660;454 V 0.917;456 L 0.798;457 M 0.891;459 H 0.995**;	progesterone receptor	GO:0042700 luteinizing hormone signaling pathway;GO:0030728 ovulation;GO:0030518 intracellular steroid hormone receptor signaling pathway
fyco1a	1.49237e-10	0.137047	180 T 0.512;300 L 0.501;392 A 0.513;411 A 0.548;717 S 0.503;793 A 0.594;945 S 0.540;1198 G 0.985*;1331 F 0.561;	FYVE and coiled-coil domain autophagy adaptor 1a	GO:0072383 plus-end-directed vesicle transport along microtubule;GO:0072386 plus-end-directed organelle transport along microtubule;GO:1901098 positive regulation of autophagosome maturation
anxa5b	0.00787534	0.136683	14 N 0.517;113 A 0.763;117 P 0.993**;126 S 0.534;134 D 0.634;165 E 0.527;182 K 0.995**;215 F 0.574;228 S 0.996**;297 Q 0.569;	annexin A5b	GO:0050819 negative regulation of coagulation;GO:0050818 regulation of coagulation;GO:0050817 coagulation
sprn	0.00807036	0.134244	49 S 0.713;	shadow of prion protein
rpz5	0.0220816	0.134167	48 A 0.673;137 G 0.611;242 Q 0.833;361 C 0.635;375 C 0.684;	rapunzel 5
pcnt	0	0.134075	137 E 0.562;225 Q 0.591;370 E 0.566;415 K 0.581;445 M 0.789;471 R 0.582;494 K 0.583;792 S 0.551;1004 K 0.580;1196 L 0.606;1260 Q 0.589;1619 A 0.605;1695 Q 0.577;1839 L 0.571;1966 R 0.503;1982 Q 0.579;2125 E 0.566;2192 Q 0.511;2261 T 0.588;2421 I 0.590;2630 R 0.587;2821 R 0.601;2843 Q 0.591;	pericentrin	GO:0007165 signal transduction;GO:0023052 signaling;GO:0007154 cell communication
chaf1a	2.08261e-10	0.13399	162 E 0.516;201 E 0.518;239 K 0.541;348 D 0.518;501 E 0.538;513 Y 0.587;554 V 0.587;	chromatin assembly factor 1, subunit A (p150)	GO:0006334 nucleosome assembly;GO:0031497 chromatin assembly;GO:0034728 nucleosome organization
spdl1	0.0212019	0.133314	5 I 0.772;17 E 0.892;20 Q 0.897;33 K 0.857;42 E 0.906;69 I 0.885;81 L 0.521;87 K 0.724;108 L 0.959*;117 T 0.887;142 S 0.906;149 A 0.936;165 L 0.869;175 A 0.518;184 Q 0.899;196 A 0.736;200 L 0.922;245 Q 0.781;247 Q 0.904;269 R 0.934;270 Q 0.900;431 N 0.744;434 K 0.793;436 Q 0.512;472 K 0.922;482 T 0.657;487 A 0.999**;488 Q 0.995**;	spindle apparatus coiled-coil protein 1	GO:0034501 protein localization to kinetochore;GO:0071459 protein localization to chromosome, centromeric region;GO:1903083 protein localization to condensed chromosome
atp6v0b	0.000336844	0.133045	201 G 0.984*;	ATPase H+ transporting V0 subunit b	GO:0048066 developmental pigmentation;GO:1902600 proton transmembrane transport;GO:0043473 pigmentation
tubgcp6	0.00583626	0.132456	522 A 0.909;645 T 0.790;	tubulin, gamma complex associated protein 6
nob1	0.0381668	0.131064	59 E 0.710;65 I 0.655;99 N 0.524;108 E 0.710;139 T 0.731;148 P 0.705;153 E 0.624;178 V 0.703;250 I 0.701;254 L 0.738;255 N 0.729;290 N 0.722;329 E 0.645;358 A 0.720;359 R 0.719;	NIN1 (RPN12) binding protein 1 homolog	GO:0000469 cleavage involved in rRNA processing;GO:0030490 maturation of SSU-rRNA;GO:0090501 RNA phosphodiester bond hydrolysis
pjvk	0.0353006	0.13057	2 A 0.808;69 V 0.831;70 S 0.821;147 G 0.997**;155 M 0.687;	pejvakin
ice1	0.0231837	0.130549	52 I 0.648;58 L 0.679;73 V 0.635;102 L 0.663;117 E 0.653;118 E 0.842;141 D 0.617;151 K 0.593;184 K 0.560;273 D 0.831;274 M 0.721;279 S 0.578;295 V 0.808;315 P 0.674;414 S 0.668;453 N 0.560;503 N 0.579;514 T 0.617;606 K 0.503;607 Y 0.631;608 L 0.980*;666 K 0.969*;672 D 0.539;699 D 0.581;	KIAA0947-like (H. sapiens)
eif5b	0	0.130487	571 L 0.599;928 R 0.720;	eukaryotic translation initiation factor 5B	GO:0006413 translational initiation;GO:0006412 translation;GO:0043043 peptide biosynthetic process
sirt1	2.25884e-07	0.130329	67 D 0.848;	sirtuin 1	GO:0070932 histone H3 deacetylation;GO:0014013 regulation of gliogenesis;GO:0002042 cell migration involved in sprouting angiogenesis
mybbp1a	0.0385486	0.130236	250 A 0.523;838 S 0.882;971 G 0.532;	MYB binding protein (P160) 1a	GO:0048511 rhythmic process;GO:0006355 regulation of transcription, DNA-templated;GO:1903506 regulation of nucleic acid-templated transcription
tgfbrap1	0.00101139	0.130212	35 H 0.921;119 T 0.577;120 A 0.674;154 E 0.639;190 L 0.687;359 Q 0.640;364 Q 0.677;429 S 0.647;461 E 0.627;469 S 0.715;535 C 0.986*;587 H 0.675;702 S 0.540;810 E 0.662;830 S 0.987*;	transforming growth factor, beta receptor associated protein 1	GO:0034058 endosomal vesicle fusion;GO:0006906 vesicle fusion;GO:0090174 organelle membrane fusion
gpc1b	0.00230429	0.129383	79 L 0.687;176 S 0.706;263 D 0.526;428 V 0.871;431 Q 0.997**;	glypican 1b	GO:0040037 negative regulation of fibroblast growth factor receptor signaling pathway;GO:1905475 regulation of protein localization to membrane;GO:0040036 regulation of fibroblast growth factor receptor signaling pathway
abhd18	0.000411626	0.129357	38 I 0.740;44 K 0.688;46 K 0.668;57 I 0.738;178 D 0.705;209 I 0.555;353 Q 0.999**;354 A 0.999**;	abhydrolase domain containing 18	GO:0008150 biological_process
spire2	0.0210547	0.128919	61 R 0.780;121 E 0.971*;190 E 0.546;293 V 0.563;311 R 0.543;	spire-type actin nucleation factor 2	GO:0030046 parallel actin filament bundle assembly;GO:0070649 formin-nucleated actin cable assembly;GO:0110009 formin-nucleated actin cable organization
kcp	0.0170142	0.127928	363 N 0.521;559 G 0.879;767 P 0.557;918 E 0.565;976 S 0.530;1166 Q 0.927;1223 N 0.515;1332 K 0.554;1412 D 0.666;1699 E 0.501;1737 I 0.534;1778 P 0.928;	kielin cysteine rich BMP regulator
tcea3	0.00917471	0.127529	304 K 0.926;362 G 0.936;	transcription elongation factor A (SII), 3	GO:0006414 translational elongation;GO:0006412 translation;GO:0043043 peptide biosynthetic process
mis18bp1	0.0233266	0.127404	40 P 0.721;52 R 0.523;73 R 0.580;122 I 0.645;168 S 0.722;247 K 0.837;252 P 0.863;260 R 0.960*;261 R 0.915;267 K 0.519;279 E 0.681;294 K 0.662;322 R 0.701;421 H 0.656;426 K 0.583;465 D 0.598;	MIS18 binding protein 1
cntnap1	0.0100431	0.126934	694 Y 0.955*;727 S 0.776;863 P 0.956*;	contactin associated protein 1	GO:0030913 paranodal junction assembly;GO:0032288 myelin assembly;GO:0042552 myelination
pcdh11	0.00179163	0.126047	5 R 0.984*;	protocadherin 11	GO:0007156 homophilic cell adhesion via plasma membrane adhesion molecules;GO:0098742 cell-cell adhesion via plasma-membrane adhesion molecules;GO:0098609 cell-cell adhesion
hprt1l	0.011824	0.12515	56 G 0.606;126 E 0.999**;	hypoxanthine phosphoribosyltransferase 1, like	GO:0006178 guanine salvage;GO:0046099 guanine biosynthetic process;GO:0032263 GMP salvage
tubgcp3	0.0084768	0.125084	836 A 0.978*;	tubulin, gamma complex associated protein 3	GO:0007020 microtubule nucleation;GO:0046785 microtubule polymerization;GO:0031122 cytoplasmic microtubule organization
chpfa	0.0131866	0.124759	275 F 0.509;298 Q 0.512;329 T 0.521;502 Y 0.501;722 Q 0.663;724 N 0.990*;	chondroitin polymerizing factor a	GO:0030206 chondroitin sulfate biosynthetic process;GO:0030204 chondroitin sulfate metabolic process;GO:0050650 chondroitin sulfate proteoglycan biosynthetic process
scarb2c	0.0421515	0.124205	16 L 0.533;26 T 0.937;112 V 0.766;131 I 0.847;134 V 0.861;145 A 0.868;153 K 0.826;198 V 0.830;275 P 0.887;354 N 0.731;367 V 0.772;375 Q 0.663;388 L 0.859;390 F 0.868;406 A 0.690;410 H 0.574;413 V 0.866;429 V 0.854;	scavenger receptor class B, member 2c	GO:1905123 regulation of glucosylceramidase activity;GO:0006622 protein targeting to lysosome;GO:0006623 protein targeting to vacuole
top2a	0.0298129	0.123487	3 P 0.713;4 L 0.690;12 L 0.699;70 T 0.768;109 T 0.985*;123 E 0.677;148 D 0.541;195 A 0.708;208 Y 0.549;243 S 0.550;268 Y 0.691;387 S 0.666;590 T 0.557;604 I 0.665;677 E 0.587;811 L 0.526;815 V 0.983*;911 D 0.657;1014 K 0.650;1022 K 0.662;1043 S 0.554;1054 Q 0.676;1073 Q 0.928;1191 I 0.666;1212 D 0.602;1223 A 0.702;1232 K 0.517;1251 V 0.605;1286 E 0.663;1302 P 0.696;1339 S 0.712;1353 A 0.520;1365 …	DNA topoisomerase II alpha	GO:0006265 DNA topological change;GO:0000712 resolution of meiotic recombination intermediates;GO:0051307 meiotic chromosome separation
zgc:172139	0.00646662	0.12307	148 S 0.973*;	zgc:172139	GO:0008150 biological_process
mto1	0.0365949	0.123027	155 S 0.636;192 H 0.514;256 Y 0.737;260 G 0.637;327 M 0.924;453 L 0.647;517 V 0.500;	mitochondrial tRNA translation optimization 1	GO:0070899 mitochondrial tRNA wobble uridine modification;GO:0070900 mitochondrial tRNA modification;GO:1900864 mitochondrial RNA modification
cct8	0.00917547	0.12284	191 F 0.590;201 N 0.533;241 V 0.533;377 I 0.534;489 V 0.618;498 L 0.571;537 K 0.575;538 Q 0.998**;543 A 0.961*;544 H 0.580;	chaperonin containing TCP1, subunit 8 (theta)	GO:0035095 behavioral response to nicotine;GO:0035094 response to nicotine;GO:0030534 adult behavior
sgcg	0.0286386	0.122227	88 F 0.948;108 S 0.855;112 T 0.528;117 N 0.541;119 N 0.641;221 R 0.651;235 D 0.596;	sarcoglycan, gamma	GO:0048738 cardiac muscle tissue development;GO:0060047 heart contraction;GO:0003015 heart process
zbtb7c	9.03367e-07	0.121533	57 K0.659;143 D 0.968*;	zinc finger and BTB domain containing 7C
tbc1d8	0	0.12118	289 S 0.550;340 D 0.546;476 A 0.509;678 E 0.537;903 E 0.554;970 V 0.727;	TBC1 domain family member 8
spout1	0.028479	0.121079	2 D 0.834;32 E 0.537;43 E 0.877;88 V 0.507;169 V 0.630;218 K 0.628;	SPOUT domain containing methyltransferase 1	GO:0051661 maintenance of centrosome location;GO:0051657 maintenance of organelle location;GO:0051642 centrosome localization
pfkmb	2.12171e-05	0.119894	8 D 0.644;9 P 0.694;186 M 0.515;275 T 0.700;405 L 0.950*;446 T 0.629;449 P 0.690;491 A 0.585;501 F 0.694;507 L 0.532;524 I 0.549;603 D 0.595;630 C 0.514;668 T 0.551;713 R 0.508;716 A 0.698;718 L 0.505;732 E 0.651;737 K 0.652;743 K 0.655;755 K 0.885;	phosphofructokinase, muscle b	GO:0006007 glucose catabolic process;GO:0006735 NADH regeneration;GO:0061615 glycolytic process through fructose-6-phosphate
enpp5	3.26468e-05	0.11936	153 A 0.526;376 P 0.534;377 P 0.536;	ectonucleotide pyrophosphatase/phosphodiesterase 5	GO:0030194 positive regulation of blood coagulation;GO:0050820 positive regulation of coagulation;GO:1900048 positive regulation of hemostasis
ggt1b	0.00555943	0.119255	131 I 0.666;343 Q 0.678;361 N 0.904;462 N 0.777;496 K 0.845;550 Y 0.697;569 Y 0.985*;	gamma-glutamyltransferase 1b	GO:0031179 peptide modification;GO:0006751 glutathione catabolic process;GO:0044273 sulfur compound catabolic process
tanc1b	0.0361087	0.119089	1367 G 0.959*;	tetratricopeptide repeat, ankyrin repeat and coiled-coil containing 1b
nkd2b	0.0420716	0.117288	36 N 0.616;252 K 0.985*;	NKD inhibitor of WNT signaling pathway 2b	GO:0030178 negative regulation of Wnt signaling pathway;GO:0030111 regulation of Wnt signaling pathway;GO:0016055 Wnt signaling pathway
ckma	0.00604245	0.117256	51 F 0.578;87 D 0.605;218 W 0.985*;255 V 0.988*;262 E 0.869;	creatine kinase, muscle a	GO:0006599 phosphagen metabolic process;GO:0006603 phosphocreatine metabolic process;GO:0042396 phosphagen biosynthetic process
pax6b	0.00579927	0.116916	2 S 0.989*;3 T 0.983*;	paired box 6b	GO:0090104 pancreatic epsilon cell differentiation;GO:0003311 pancreatic D cell differentiation;GO:0061303 cornea development in camera-type eye
fosab	0.0458192	0.116375	193 D 0.817;261 C 0.988*;	v-fos FBJ murine osteosarcoma viral oncogene homolog Ab	GO:0061026 cardiac muscle tissue regeneration;GO:0033555 multicellular organismal response to stress;GO:0060218 hematopoietic stem cell differentiation
cmpk	0.0364315	0.116252	20 L 0.521;77 D 0.658;217 K 0.991**;	cytidylate kinase	GO:0046704 CDP metabolic process;GO:0046705 CDP biosynthetic process;GO:0006225 UDP biosynthetic process
rrp9	0.00171772	0.115703	5 I 0.672;33 R 0.602;40 E 0.501;64 E 0.626;68 K 0.618;85 Q 0.671;113 L 0.501;197 E 0.681;253 A 0.700;331 Q 0.668;400 S 0.691;	ribosomal RNA processing 9, U3 small nucleolar RNA binding protein	GO:0006364 rRNA processing;GO:0016072 rRNA metabolic process;GO:0042254 ribosome biogenesis
crygn1	0.0327228	0.113446	161 C 0.991**;	crystallin, gamma N1	GO:0002088 lens development in camera-type eye;GO:0007601 visual perception;GO:0050953 sensory perception of light stimulus
pelo	0.0409469	0.112636	205 I 0.530;376 P 0.972*;	pelota mRNA surveillance and ribosome rescue factor	GO:0070481 nuclear-transcribed mRNA catabolic process, non-stop decay;GO:0070651 nonfunctional rRNA decay;GO:0070966 nuclear-transcribed mRNA catabolic process, no-go decay
ets1	0.0439383	0.111462	60 S 0.988*;	v-ets avian erythroblastosis virus E26 oncogene homolog 1	GO:0048514 blood vessel morphogenesis;GO:0001568 blood vessel development;GO:0001944 vasculature development
stradb	0.0100532	0.111251	1 S 0.978*;	STE20 related adaptor beta
mertka	9.76667e-05	0.11104	6 P 0.703;39 V 0.519;68 S 0.617;79 Q 0.581;81 A 0.973*;124 N 0.585;196 E 0.541;276 V 0.734;379 I 0.670;418 N 0.606;439 L 0.645;457 D 0.654;615 N 0.579;626 E 0.526;703 V 0.687;706 A 0.684;	c-mer proto-oncogene tyrosine kinase a	GO:0006909 phagocytosis;GO:0033674 positive regulation of kinase activity;GO:0051347 positive regulation of transferase activity
myo1hb	0.000207408	0.110551	256 L 0.511;369 K 0.508;647 K 0.519;807 L 0.529;980 Q 0.975*;1017 S 0.974*;1018 A 0.683;	myosin IHb	GO:0030050 vesicle transport along actin filament;GO:0099515 actin filament-based transport;GO:0099518 vesicle cytoskeletal trafficking
scarf2	0.012062	0.110197	183 N 0.862;730 K 0.970*;	scavenger receptor class F, member 2
glt8d1	0.0226171	0.110055	38 S 0.709;42 M 0.774;54 L 0.813;59 E 0.782;60 E 0.704;108 V 0.549;127 T 0.995**;185 S 0.815;190 V 0.625;236 Q 0.521;241 S 0.512;242 Q 0.814;	glycosyltransferase 8 domain containing 1
slc39a10	0.0116208	0.109451	15 L 0.546;132 H 0.627;136 K 0.567;146 H 0.638;151 H 0.980*;161 H 0.615;279 S 0.983*;410 K 0.571;	solute carrier family 39 member 10	GO:0050861 positive regulation of B cell receptor signaling pathway;GO:0050855 regulation of B cell receptor signaling pathway;GO:0071578 zinc ion import across plasma membrane
col9a3	0.00260631	0.109277	128 P 0.734;168 P 0.725;224 P 0.750;261 K 0.704;339 P 0.990**;389 F 0.717;452 E 0.741;498 T 0.873;	collagen, type IX, alpha 3	GO:0030198 extracellular matrix organization;GO:0043062 extracellular structure organization;GO:0045229 external encapsulating structure organization
rad50	7.95586e-13	0.109262	54 S 0.599;97 Q 0.508;198 K 0.504;214 K 0.566;410 A 0.536;412 N 0.956*;460 I 0.544;582 S 0.593;717 H 0.955*;751 R 0.542;859 Q 0.523;933 R 0.503;944 I 0.544;946 A 0.549;998 N 0.518;1050 V 0.532;1249 E 0.624;	RAD50 homolog, double strand break repair protein	GO:0000722 telomere maintenance via recombination;GO:0006312 mitotic recombination;GO:0006278 RNA-dependent DNA biosynthetic process
col1a2	0.000927057	0.108096	40 K 0.540;509 P 0.599;570 A 0.620;683 S 0.573;786 A 0.617;830 E 0.540;879 P 0.587;915 P 0.590;956 A 0.611;995 V 0.687;1040 P 0.577;1041 A 0.632;1171 I 0.511;1343 V 0.939;1344 C 0.928;	collagen, type I, alpha 2	GO:0009612 response to mechanical stimulus;GO:0030198 extracellular matrix organization;GO:0043062 extracellular structure organization
prdm5	0.0272165	0.108005	154 E 0.964*;	PR domain containing 5	GO:0051567 histone H3-K9 methylation;GO:0061647 histone H3-K9 modification;GO:2000050 regulation of non-canonical Wnt signaling pathway
dhx40	0.0261507	0.107982	78 E 0.561;94 M 0.577;163 P 0.512;230 F 0.643;274 G 0.973*;418 K 0.530;436 L 0.636;461 F 0.599;504 A 0.621;554 Q 0.652;	DEAH (Asp-Glu-Ala-His) box polypeptide 40
map3k5	0.025352	0.107928	1028 S 0.920;	mitogen-activated protein kinase kinase kinase 5	GO:0042742 defense response to bacterium;GO:0000165 MAPK cascade;GO:0009617 response to bacterium
phka1a	0.0104201	0.107871	1148 V 0.516;	phosphorylase kinase, alpha 1a (muscle)
man1b1b	0.000211158	0.106935	41 T 0.590;69 A 0.825;132 A 0.671;367 K 0.663;417 V 0.679;438 E 0.556;441 Q 0.670;444 N 0.597;449 V 0.654;	mannosidase, alpha, class 1B, member 1b	GO:0006491 N-glycan processing;GO:0030433 ubiquitin-dependent ERAD pathway;GO:0036503 ERAD pathway
chad	0.00193068	0.106016	47 N 0.518;52 G 0.612;185 D 0.580;198 S 0.567;219 H 0.889;273 T 0.643;329 K 0.691;	chondroadherin	GO:0050919 negative chemotaxis;GO:0007411 axon guidance;GO:0097485 neuron projection guidance
tbc1d16	0.00455353	0.105581	187 E 0.965*;	TBC1 domain family, member 16	GO:0090630 activation of GTPase activity;GO:0043547 positive regulation of GTPase activity;GO:0043087 regulation of GTPase activity
gcn1	0	0.105021	239 S 0.624;552 K 0.535;602 V 0.594;663 I 0.623;706 E 0.632;850 V 0.582;853 L 0.610;870 A 0.635;918 L 0.593;931 Q 0.625;986 R 0.614;1571 R 0.514;1726 V 0.672;2134 E 0.595;2224 A 0.626;2378 S 0.628;2432 E 0.610;	GCN1 activator of EIF2AK4	GO:0033674 positive regulation of kinase activity;GO:0051347 positive regulation of transferase activity;GO:0006417 regulation of translation
esyt1b	0.00496236	0.104786	64 D 0.544;333 K 0.547;554 P 0.569;606 T 0.684;872 Q 0.551;876 A 0.564;930 V 0.519;935 F 0.579;985 V 0.521;1039 L 0.556;1149 T 0.556;1514 V 0.548;1535 F 0.582;1537 L 0.928;1539 E 0.692;	extended synaptotagmin-like protein 1b	GO:0051643 endoplasmic reticulum localization;GO:0061817 endoplasmic reticulum-plasma membrane tethering;GO:0007029 endoplasmic reticulum organization
nip7	0.0366931	0.104565	137 A 0.581;	NIP7 nucleolar pre-rRNA processing protein	GO:0042255 ribosome assembly;GO:0042273 ribosomal large subunit biogenesis;GO:0042254 ribosome biogenesis
dap3	0.0102588	0.104278	74 H 0.713;86 T 0.698;135 L 0.508;183 D 0.623;194 K 0.707;280 E 0.539;303 T 0.709;305 L 0.703;386 L 0.549;	death associated protein 3	GO:0001666 response to hypoxia;GO:0036293 response to decreased oxygen levels;GO:0070482 response to oxygen levels
ttbk1a	0.0165397	0.103522	266 S 0.950;398 G 0.732;	tau tubulin kinase 1a	GO:0006468 protein phosphorylation;GO:0016310 phosphorylation;GO:0006796 phosphate-containing compound metabolic process
pet100	0.0336283	0.103439	2 V 0.652;3 Y 0.502;4 Q 0.717;5 A 0.502;7 Y 0.502;8 F 0.502;9 E 0.500;10 E 0.500;11 Y 0.502;12 I 0.503;13 V 0.501;15 R 0.501;17 R 0.500;19 I 0.502;20 F 0.502;21 P 0.503;22 P 0.502;23 D 0.502;25 K 0.502;26 L 0.504;27 Q 0.504;28 R 0.500;29 Q 0.500;30 E 0.500;31 L 0.502;33 D 0.501;34 F 0.502;35 K 0.500;37 R 0.502;39 R 0.502;40 I 0.502;41 R 0.502;42 R 0.690;43 E 0.500;44 Q 0.501;45 K 0.502;46 M 0.501…	PET100 cytochrome c oxidase chaperone	GO:0033617 mitochondrial cytochrome c oxidase assembly;GO:0008535 respiratory chain complex IV assembly;GO:0017004 cytochrome complex assembly
tbc1d2b	0.0439699	0.102819	162 A 0.948;	TBC1 domain family, member 2B	GO:0090630 activation of GTPase activity;GO:0043547 positive regulation of GTPase activity;GO:0043087 regulation of GTPase activity
ktn1	0.0324333	0.101959	69 S 0.666;224 Q 0.588;259 A 0.614;459 E 0.963*;590 S 0.555;663 L 0.551;667 V 0.617;755 K 0.917;	kinectin 1	GO:0007018 microtubule-based movement;GO:0007017 microtubule-based process;GO:0015031 protein transport
exoc6b	0.0142069	0.101957	101 E 0.522;127 T 0.581;227 T 0.530;404 K 0.512;444 D 0.509;476 S 0.974*;	exocyst complex component 6B	GO:0006893 Golgi to plasma membrane transport;GO:0006904 vesicle docking involved in exocytosis;GO:0006892 post-Golgi vesicle-mediated transport
kitlga	0.000183912	0.101749	2 K 0.983*;3 K 0.987*;205 I 0.682;	kit ligand a	GO:0030318 melanocyte differentiation;GO:0050931 pigment cell differentiation;GO:0048066 developmental pigmentation
ap4e1	0.0383681	0.101495	1 M 0.616;2 S 0.984*;6 S 0.843;274 Q 0.642;396 E 0.583;426 A 0.652;427 P 0.658;428 D 0.895;608 A 0.629;648 T 0.645;751 L 0.614;	adaptor related protein complex 4 subunit epsilon 1	GO:0006898 receptor-mediated endocytosis;GO:0006897 endocytosis;GO:0006886 intracellular protein transport
zmp:0000000760	0.00373057	0.101096	29 R 0.665;34 E 0.525;38 T 0.736;219 G 0.698;221 K 0.710;402 A 0.703;	zmp:0000000760
sparcl1	0.0212853	0.101031	34 P 0.860;35 F 0.623;38 S 0.834;86 T 0.619;87 D 0.663;183 P 0.714;185 E 0.763;241 V 0.542;370 E 0.798;371 D 0.978*;373 N 0.938;376 L 0.822;	SPARC-like 1	GO:0048856 anatomical structure development;GO:0032502 developmental process;GO:0008150 biological_process
cmtr1	0.0146964	0.100855	24 D 0.970*;367 L 0.512;517 F 0.511;614 L 0.511;	cap methyltransferase 1	GO:0036451 cap mRNA methylation;GO:0097309 cap1 mRNA methylation;GO:0006370 7-methylguanosine mRNA capping
sema3ab	0.0210969	0.100047	702 S 0.996**;	sema domain, immunoglobulin domain (Ig), short basic domain, secreted, (semaphorin) 3Ab	GO:0048755 branching morphogenesis of a nerve;GO:2001224 positive regulation of neuron migration;GO:2001222 regulation of neuron migration
myef2	0.0261995	0.099722	97 V 0.985*;98 E 0.555;227 P 0.669;277 I 0.636;310 D 0.585;396 S 0.535;476 L 0.631;	myelin expression factor 2	GO:0010610 regulation of mRNA stability involved in response to stress;GO:2000815 regulation of mRNA stability involved in response to oxidative stress;GO:0060216 definitive hemopoiesis
me1	0.00764245	0.099391	3 K 0.758;118 Y 0.767;132 I 0.614;179 I 0.773;242 Q 0.574;243 M 0.728;245 K 0.670;272 I 0.727;304 T 0.742;348 T 0.676;352 M 0.690;356 P 0.588;366 A 0.774;386 S 0.665;	malic enzyme 1, NADP(+)-dependent, cytosolic	GO:0006108 malate metabolic process;GO:0043648 dicarboxylic acid metabolic process;GO:0006090 pyruvate metabolic process
lrmp	4.14522e-06	0.098958	242 L 0.517;243 L 0.536;282 Q 0.514;317 Q 0.531;394 A 0.558;511 L 0.519;573 Q 0.520;751 S 0.660;906 D 0.552;953 E 0.520;	lymphoid-restricted membrane protein	GO:0035046 pronuclear migration;GO:0000741 karyogamy;GO:0007344 pronuclear fusion
ak3	0.0318977	0.09879	104 V 0.607;122 E 0.692;158 V 0.982*;214 K 0.753;	adenylate kinase 3	GO:0046041 ITP metabolic process;GO:0006172 ADP biosynthetic process;GO:0009136 purine nucleoside diphosphate biosynthetic process
bcl7a	0.0349848	0.098472	47 V 0.659;133 L 0.957*;	BAF chromatin remodeling complex subunit BCL7A	GO:0008150 biological_process
efr3bb	0.0034371	0.097992	598 K 0.980*;654 T 0.639;691 Q 0.548;751 R 0.608;775 V 0.977*;	EFR3 homolog Bb (S. cerevisiae)	GO:0046854 phosphatidylinositol phosphate biosynthetic process;GO:0006661 phosphatidylinositol biosynthetic process;GO:0072659 protein localization to plasma membrane
appb	0.00199687	0.097752	625 V 0.984*;	amyloid beta (A4) precursor protein b	GO:0045664 regulation of neuron differentiation;GO:0008593 regulation of Notch signaling pathway;GO:0010466 negative regulation of peptidase activity
dazap1	6.79773e-05	0.097388	360 S 0.746;367 A 0.533;389 Y 0.770;390 R 0.994**;391 R 0.998**;	DAZ associated protein 1	GO:0048026 positive regulation of mRNA splicing, via spliceosome;GO:0050685 positive regulation of mRNA processing;GO:0033120 positive regulation of RNA splicing
lix1l	0.0174812	0.097205	298 G 0.966*;300 S 0.522;	limb and CNS expressed 1 like	GO:0097352 autophagosome maturation;GO:0016236 macroautophagy;GO:0032984 protein-containing complex disassembly
zmat1	0.00971498	0.097138	71 V 0.560;219 V 0.966*;264 Q 0.743;318 R 0.845;	zinc finger matrin-type 1
s1pr1	1.46094e-05	0.096719	49 S 0.960*;	sphingosine-1-phosphate receptor 1	GO:0060312 regulation of blood vessel remodeling;GO:0001974 blood vessel remodeling;GO:0003376 sphingosine-1-phosphate receptor signaling pathway
wdr18	0.00159934	0.096424	312 P 0.775;350 G 0.761;369 G 0.734;389 Q 0.746;392 T 0.788;393 K 0.997**;	WD repeat domain 18	GO:0030174 regulation of DNA-dependent DNA replication initiation;GO:0090329 regulation of DNA-dependent DNA replication;GO:0006270 DNA replication initiation
tmem198a	0.0432959	0.096033	345 V 0.566;346 R 0.973*;	transmembrane protein 198a	GO:0090263 positive regulation of canonical Wnt signaling pathway;GO:0030177 positive regulation of Wnt signaling pathway;GO:0060828 regulation of canonical Wnt signaling pathway
csgalnact2	0.025294	0.095294	320 E 0.972*;	chondroitin sulfate N-acetylgalactosaminyltransferase 2	GO:0030206 chondroitin sulfate biosynthetic process;GO:0030204 chondroitin sulfate metabolic process;GO:0050650 chondroitin sulfate proteoglycan biosynthetic process
araf	0.00770802	0.094407	317 K 0.974*;510 K 0.532;	A-Raf proto-oncogene, serine/threonine kinase	GO:1900108 negative regulation of nodal signaling pathway;GO:0032926 negative regulation of activin receptor signaling pathway;GO:1900107 regulation of nodal signaling pathway
acat1	0.0200875	0.094293	3 S 0.694;19 E 0.663;115 S 0.541;251 K 0.693;282 L 0.727;394 K 0.929;	acetyl-CoA acetyltransferase 1	GO:0006635 fatty acid beta-oxidation;GO:0019395 fatty acid oxidation;GO:0034440 lipid oxidation
dbx1a	0.0299559	0.093972	68 N 0.597;257 K 0.993**;	developing brain homeobox 1a	GO:0021515 cell differentiation in spinal cord;GO:0021510 spinal cord development;GO:0007417 central nervous system development
ano6	2.16901e-05	0.093223	51 V 0.505;53 E 0.548;65 D 0.579;279 F 0.616;360 I 0.553;409 S 0.626;615 D 0.600;672 D 0.541;682 N 0.563;	anoctamin 6	GO:0061589 calcium activated phosphatidylserine scrambling;GO:0061590 calcium activated phosphatidylcholine scrambling;GO:0002407 dendritic cell chemotaxis
mrpl11	0.03618	0.093065	5 S 0.978*;68 V 0.621;70 I 0.975*;88 S 0.977*;106 E 0.975*;107 Y 1.000**;	mitochondrial ribosomal protein L11	GO:0006412 translation;GO:0043043 peptide biosynthetic process;GO:0043604 amide biosynthetic process
hsp70.3	1.25905e-06	0.093054	19 V 0.529;421 T 0.526;536 A 0.583;556 N 0.514;562 S 0.973*;609 L 0.521;	heat shock cognate 70-kd protein, tandem duplicate 3	GO:0042026 protein refolding;GO:0051085 chaperone cofactor-dependent protein refolding;GO:0006458 'de novo' protein folding
neto2	0.000977395	0.092774	2 H 0.893;217 S 0.984*;506 G 0.507;	neuropilin and tolloid like 2
ndufs4	0.00379592	0.092705	56 T 0.658;142 E 0.575;	NADH:ubiquinone oxidoreductase subunit S4	GO:0022900 electron transport chain;GO:0006091 generation of precursor metabolites and energy;GO:0044237 cellular metabolic process
xylt2	0.0340619	0.092588	82 E 0.575;225 Y 0.628;480 S 0.981*;530 S 0.632;730 P 0.647;	xylosyltransferase II	GO:0050650 chondroitin sulfate proteoglycan biosynthetic process;GO:0050654 chondroitin sulfate proteoglycan metabolic process;GO:0015012 heparan sulfate proteoglycan biosynthetic process
alg2	0.0362822	0.09237	106 A 0.671;137 A 0.706;152 L 0.853;208 G 0.767;293 T 0.507;333 E 0.946;	ALG2 alpha-1,3/1,6-mannosyltransferase	GO:0033577 protein glycosylation in endoplasmic reticulum;GO:0006490 oligosaccharide-lipid intermediate biosynthetic process;GO:0006486 protein glycosylation
znf131	0.0139833	0.092294	68 V 0.722;69 S 0.985*;	zinc finger protein 131	GO:0045944 positive regulation of transcription by RNA polymerase II;GO:0045893 positive regulation of transcription, DNA-templated;GO:1902680 positive regulation of RNA biosynthetic process
acacb	0	0.091703	8 K 0.744;15 S 0.638;	acetyl-CoA carboxylase beta	GO:2001295 malonyl-CoA biosynthetic process;GO:2001293 malonyl-CoA metabolic process;GO:0035384 thioester biosynthetic process
dixdc1a	0.0147245	0.091681	140 S 0.876;241 S 0.851;327 S 0.598;	DIX domain containing 1a	GO:0030900 forebrain development;GO:0060070 canonical Wnt signaling pathway;GO:0016055 Wnt signaling pathway
ccdc22	0.0270784	0.091575	112 A 0.962*;	coiled-coil domain containing 22	GO:2000060 positive regulation of ubiquitin-dependent protein catabolic process;GO:1903052 positive regulation of proteolysis involved in cellular protein catabolic process;GO:1903364 positive regulation of cellular protein catabolic process
wdr44	0.031551	0.091423	92 S 0.938;	WD repeat domain 44
lrig1	0.00668375	0.08856	76 A 0.547;192 N 0.583;302 S 0.580;424 S 0.628;499 G 0.964*;892 S 0.549;	leucine-rich repeats and immunoglobulin-like domains 1
rchy1	0.0140423	0.087339	214 Q 0.988*;	ring finger and CHY zinc finger domain containing 1	GO:0006511 ubiquitin-dependent protein catabolic process;GO:0019941 modification-dependent protein catabolic process;GO:0043632 modification-dependent macromolecule catabolic process
kctd9a	0.0271162	0.086806	40 C 0.595;243 Y 0.608;375 M 0.573;377 Q 0.939;378 S 0.994**;379 V 0.633;	potassium channel tetramerization domain containing 9a	GO:0051260 protein homooligomerization;GO:0051259 protein complex oligomerization;GO:0065003 protein-containing complex assembly
sdf2	0.0155617	0.086717	37 S 0.994**;46 T 0.929;94 T 0.647;	stromal cell-derived factor 2	GO:0035269 protein O-linked mannosylation;GO:0035268 protein mannosylation;GO:0097502 mannosylation
srp68	0.0362176	0.086168	433 A 0.968*;	signal recognition particle 68	GO:0006614 SRP-dependent cotranslational protein targeting to membrane;GO:0006613 cotranslational protein targeting to membrane;GO:0045047 protein targeting to ER
slc6a1a	0.048649	0.085581	31 D 0.529;34 D 0.571;82 I 0.640;214 V 0.571;487 W 0.984*;515 M 0.619;566 A 0.986*;584 N 0.600;	solute carrier family 6 member 1a	GO:0006836 neurotransmitter transport;GO:0035725 sodium ion transmembrane transport;GO:0006814 sodium ion transport
pik3cd	0.0179368	0.085193	13 E 0.599;17 Q 0.597;36 A 0.517;37 C 0.615;202 L 0.596;235 R 0.547;246 C 0.585;320 Q 0.575;357 C 0.627;484 L 0.861;688 K 0.541;695 V 0.902;700 E 0.530;710 V 0.530;724 A 0.985*;	phosphatidylinositol-4,5-bisphosphate 3-kinase, catalytic subunit delta	GO:0036092 phosphatidylinositol-3-phosphate biosynthetic process;GO:0048669 collateral sprouting in absence of injury;GO:0048696 regulation of collateral sprouting in absence of injury
uqcrc1	0.000152107	0.085118	154 M 0.555;257 V 0.583;269 R 0.581;280 I 0.553;430 T 0.563;464 M 0.531;	ubiquinol-cytochrome c reductase core protein 1
nkx2.2a	0.0184246	0.08435	230 V 0.701;236 T 0.991**;237 W 0.891;	NK2 homeobox 2a	GO:0021530 spinal cord oligodendrocyte cell fate specification;GO:0008347 glial cell migration;GO:0021778 oligodendrocyte cell fate specification
kcnk3a	0.0350552	0.083047	46 R 0.978*;	potassium channel, subfamily K, member 3a	GO:0030322 stabilization of membrane potential;GO:0060047 heart contraction;GO:0042391 regulation of membrane potential
b3gnt2l	0.0403894	0.082936	1 T 0.583;2 P 0.583;3 T 0.583;4 I 0.598;5 S 0.583;6 N 0.591;7 D 0.596;8 F 0.583;9 R 0.583;10 K 0.585;11 S 0.583;12 V 0.583;13 P 0.583;14 K 0.583;15 N 0.583;16 G 0.583;17 A 0.583;18 F 0.583;19 W 0.583;20 N 0.582;21 R 0.583;22 K 0.583;23 L 0.583;24 H 0.595;25 S 0.584;26 F 0.583;27 L 0.583;28 R 0.662;29 Q 0.584;30 L 0.583;31 D 0.582;32 S 0.583;33 A 0.583;34 D 0.587;35 N 0.583;36 D 0.583;37 E 0.583;3…	UDP-GlcNAc:betaGal beta-1,3-N-acetylglucosaminyltransferase 2, like	GO:0030309 poly-N-acetyllactosamine metabolic process;GO:0030311 poly-N-acetyllactosamine biosynthetic process;GO:0006023 aminoglycan biosynthetic process
psmc1a	0.0388787	0.082712	345 R 0.823;	proteasome 26S subunit, ATPase 1a	GO:0030163 protein catabolic process;GO:0009057 macromolecule catabolic process;GO:1901565 organonitrogen compound catabolic process
cux2b	0.000592962	0.082436	138 Q 0.525;154 A 0.540;537 S 0.967*;609 Q 0.503;1090 S 0.995**;	cut-like homeobox 2b	GO:0021782 glial cell development;GO:0010001 glial cell differentiation;GO:0042063 gliogenesis
cnn1b	7.14362e-05	0.082207	174 A 0.580;	calponin 1, basic, smooth muscle, b	GO:0031032 actomyosin structure organization;GO:0030036 actin cytoskeleton organization;GO:0030029 actin filament-based process
zmynd19	2.26669e-06	0.081819	69 I 0.540;279 E 0.746;	zinc finger, MYND-type containing 19
creb3l1	0.00302803	0.080731	1 D 0.981*;293 L 0.757;312 H 0.954*;346 L 0.768;	cAMP responsive element binding protein 3-like 1	GO:0030968 endoplasmic reticulum unfolded protein response;GO:0034620 cellular response to unfolded protein;GO:0006986 response to unfolded protein
ankrd13a	0.0162728	0.078852	9 S 0.620;439 T 0.728;494 T 0.880;495 W 0.717;497 D 0.616;519 D 0.532;540 E 0.711;571 K 0.987*;	ankyrin repeat domain 13A
chst2b	1.59892e-09	0.078829	39 S 0.986*;	carbohydrate (N-acetylglucosamine-6-O) sulfotransferase 2b	GO:0006044 N-acetylglucosamine metabolic process;GO:1901071 glucosamine-containing compound metabolic process;GO:0006040 amino sugar metabolic process
slc13a1	0.00502814	0.07803	14 P 0.606;254 K 0.614;372 E 0.607;422 V 0.552;	solute carrier family 13 member 1	GO:0008272 sulfate transport;GO:0072348 sulfur compound transport;GO:0015698 inorganic anion transport
dnajc22	0.0313794	0.077316	172 G 0.545;	DnaJ (Hsp40) homolog, subfamily C, member 22
znf385b	5.70579e-05	0.076525	62 S 0.599;152 V 0.583;	zinc finger protein 385B	GO:0072332 intrinsic apoptotic signaling pathway by p53 class mediator;GO:0072331 signal transduction by p53 class mediator;GO:0097193 intrinsic apoptotic signaling pathway
dclk3	0.0053067	0.076408	14 H 0.676;70 R 0.769;118 E 0.759;242 T 0.990*;252 S 0.501;353 V 0.762;400 S 0.794;	doublecortin-like kinase 3	GO:0006468 protein phosphorylation;GO:0016310 phosphorylation;GO:0035556 intracellular signal transduction
me3	0.0011472	0.076379	51 L 0.551;66 C 0.982*;167 I 0.575;223 D 0.513;	malic enzyme 3, NADP(+)-dependent, mitochondrial	GO:0006108 malate metabolic process;GO:0043648 dicarboxylic acid metabolic process;GO:0006090 pyruvate metabolic process
tcf20	4.20775e-14	0.075111	5 A 0.513;1026 K 0.998;	transcription factor 20	GO:0006357 regulation of transcription by RNA polymerase II;GO:0006366 transcription by RNA polymerase II;GO:0006355 regulation of transcription, DNA-templated
lysmd2	0.0332923	0.074917	133 V 0.625;179 Q 0.993**;	LysM, putative peptidoglycan-binding, domain containing 2
ddx41	0.0388328	0.074421	303 V 0.520;314 V 0.664;363 S 0.570;554 A 0.571;684 P 0.660;685 A 0.557;789 V 0.966*;792 A 0.670;	DEAD (Asp-Glu-Ala-Asp) box polypeptide 41	GO:0038061 NIK/NF-kappaB signaling;GO:0009615 response to virus;GO:0000375 RNA splicing, via transesterification reactions
lrit1b	0.0145301	0.074325	84 S 0.710;135 A 0.987*;154 L 0.638;598 Y 0.993**;599 F 0.658;	leucine-rich repeat, immunoglobulin-like and transmembrane domains 1b	GO:0008150 biological_process
abtb1	0.0303971	0.070659	75 T 0.916;194 V 0.682;282 L 0.667;413 Q 0.613;	ankyrin repeat and BTB (POZ) domain containing 1
rassf4a	0.04217	0.070601	2 D 0.601;14 E 0.734;213 V 0.945;214 I 0.995**;	Ras association domain family member 4a	GO:0007165 signal transduction;GO:0023052 signaling;GO:0007154 cell communication
fhip2a	1.47744e-06	0.070549	35 W 0.723;	FHF complex subunit HOOK interacting protein 2	GO:0008150 biological_process
stk39	0.034876	0.070542	37 S 0.977*;	serine threonine kinase 39	GO:0006468 protein phosphorylation;GO:0016310 phosphorylation;GO:0006796 phosphate-containing compound metabolic process
pgk1	0.0134013	0.069289	93 V 0.547;96 L 0.604;145 A 0.550;182 P 0.648;205 Q 0.613;347 N 0.603;	phosphoglycerate kinase 1	GO:1901857 positive regulation of cellular respiration;GO:1903580 positive regulation of ATP metabolic process;GO:1903862 positive regulation of oxidative phosphorylation
gpam	2.36411e-10	0.069017	99 A 0.535;	glycerol-3-phosphate acyltransferase, mitochondrial	GO:0016024 CDP-diacylglycerol biosynthetic process;GO:0046341 CDP-diacylglycerol metabolic process;GO:0006072 glycerol-3-phosphate metabolic process
sncb	0.0396987	0.067075	50 T 0.729;	synuclein, beta	GO:0071542 dopaminergic neuron differentiation;GO:0008345 larval locomotory behavior;GO:0030537 larval behavior
chd2	2.07097e-08	0.066653	268 A 0.872;	chromodomain helicase DNA binding protein 2	GO:0043009 chordate embryonic development;GO:0009792 embryo development ending in birth or egg hatching;GO:0040011 locomotion
LOC100333185	0.0437395	0.065993	1 M 0.671;2 A 0.673;3 E 0.671;4 V 0.672;5 A 0.672;6 L 0.672;7 H 0.672;8 N 0.673;9 K 0.674;10 H 0.911;11 A 0.673;12 P 0.672;13 G 0.673;14 S 0.674;15 S 0.671;16 C 0.674;17 S 0.673;18 G 0.674;19 L 0.673;20 L 0.673;21 H 0.672;22 R 0.673;23 S 0.671;24 R 0.671;25 T 0.672;26 A 0.672;27 Y 0.673;28 Y 0.672;29 D 0.670;30 I 0.671;31 L 0.672;32 K 0.673;33 V 0.672;34 S 0.991**;35 P 0.674;36 N 0.673;37 A 0.672…	dnaJ homolog subfamily C member 30
palm1b	0.0290499	0.065945	92 V 0.833;148 K 0.737;149 K 0.558;157 A 0.998**;	paralemmin 1b	GO:0008360 regulation of cell shape;GO:0022604 regulation of cell morphogenesis;GO:0022603 regulation of anatomical structure morphogenesis
ubl7a	0.012203	0.065829	4 S 0.711;51 A 0.961*;	ubiquitin-like 7a (bone marrow stromal cell-derived)	GO:0006511 ubiquitin-dependent protein catabolic process;GO:0019941 modification-dependent protein catabolic process;GO:0043632 modification-dependent macromolecule catabolic process
zfyve27	0.049943	0.065211	65 F 0.783;164 S 0.780;352 F 0.854;	zinc finger, FYVE domain containing 27	GO:0071787 endoplasmic reticulum tubular network formation;GO:0048011 neurotrophin TRK receptor signaling pathway;GO:0038179 neurotrophin signaling pathway
pptc7a	0.0176817	0.064228	104 V 0.605;129 S 0.983*;	protein phosphatase targeting COQ7 a
usp9	0	0.06272	80 K 0.6;152 D 0.678;	ubiquitin specific peptidase 9	GO:0016579 protein deubiquitination;GO:0070646 protein modification by small protein removal;GO:0006511 ubiquitin-dependent protein catabolic process
map2k7	0.0443818	0.062501	390 K 0.846;	mitogen-activated protein kinase kinase 7	GO:0001756 somitogenesis;GO:0035282 segmentation;GO:0061053 somite development
mtmr14	0.022369	0.060764	143 T 0.513;271 S 0.575;280 Q 0.527;344 A 0.978*;	myotubularin related protein 14	GO:0046716 muscle cell cellular homeostasis;GO:0050879 multicellular organismal movement;GO:0050881 musculoskeletal movement
phf10	0.0162851	0.060735	178 K 0.632;380 D 0.623;383 A 0.937;456 K 0.990**;	PHD finger protein 10	GO:0045944 positive regulation of transcription by RNA polymerase II;GO:0045892 negative regulation of transcription, DNA-templated;GO:1902679 negative regulation of RNA biosynthetic process
six3a	0.000741027	0.060168	291 E 0.763;292 C 0.995**;293 D 0.995**;	SIX homeobox 3a	GO:0021631 optic nerve morphogenesis;GO:0021554 optic nerve development;GO:0021602 cranial nerve morphogenesis
harbi1	0.0144485	0.058492	48 Y 0.846;224 S 0.630;268 S 0.996**;	harbinger transposase derived 1
khdrbs3	0.00300559	0.057839	180 P 0.858;259 T 0.850;260 S 0.774;265 R 0.999**;	KH domain containing, RNA binding, signal transduction associated 3
zic2a	0.00718957	0.055789	441 Y 0.966*;	zic family member 2 (odd-paired homolog, Drosophila), a	GO:0021846 cell proliferation in forebrain;GO:0033278 cell proliferation in midbrain;GO:0048385 regulation of retinoic acid receptor signaling pathway
ppp1cc	1.7215e-05	0.055659	161 K 0.952*;289 D 0.873;	protein phosphatase 1, catalytic subunit, gamma isozyme	GO:0001525 angiogenesis;GO:0048514 blood vessel morphogenesis;GO:0001568 blood vessel development
nlgn1	0.000125703	0.054011	14 P 0.616;25 K 0.975*;	neuroligin 1	GO:0097104 postsynaptic membrane assembly;GO:0099068 postsynapse assembly;GO:0097090 presynaptic membrane organization
wdtc1	0.0481525	0.053128	436 A 0.556;658 S 0.974*;	WD and tetratricopeptide repeats 1	GO:0045717 negative regulation of fatty acid biosynthetic process;GO:0045922 negative regulation of fatty acid metabolic process;GO:0042304 regulation of fatty acid biosynthetic process
samd4a	6.15554e-06	0.053019	233 Q 0.676;	sterile alpha motif domain containing 4A	GO:0000289 nuclear-transcribed mRNA poly(A) tail shortening;GO:0000288 nuclear-transcribed mRNA catabolic process, deadenylation-dependent decay;GO:0061157 mRNA destabilization
pals2a	0.0262247	0.050657	233 S 0.982*;438 M 0.581;	protein associated with LIN7 2, MAGUK family member a	GO:0008150 biological_process
en2b	0.0297972	0.048461	1 M 0.591;2 E 0.592;3 E 0.592;4 N 0.592;5 D 0.593;6 H 0.637;7 S 0.593;8 E 0.591;9 S 0.592;10 N 0.591;11 R 0.592;12 A 0.592;13 I 0.592;14 L 0.592;15 P 0.593;16 L 0.592;17 L 0.592;18 Q 0.591;19 A 0.593;20 P 0.593;21 G 0.593;22 N 0.591;23 V 0.593;24 H 0.591;25 R 0.592;26 I 0.592;27 T 0.592;28 N 0.591;29 F 0.592;30 Y 0.592;31 I 0.592;32 D 0.591;33 N 0.591;34 I 0.593;35 L 0.593;36 R 0.593;37 P 0.592;3…	engrailed homeobox 2b	GO:0030901 midbrain development;GO:0030917 midbrain-hindbrain boundary development;GO:0021903 rostrocaudal neural tube patterning
sstr5	0.00603873	0.046764	178 R 0.749;330 S 0.895;	somatostatin receptor 5	GO:0071384 cellular response to corticosteroid stimulus;GO:0071385 cellular response to glucocorticoid stimulus;GO:0031960 response to corticosteroid
ptpn3	0.0403561	0.046748	96 T 0.923;200 A 0.857;241 F 0.708;338 T 0.504;452 V 0.511;468 R 0.506;692 E 0.558;	protein tyrosine phosphatase non-receptor type 3	GO:0006470 protein dephosphorylation;GO:0016311 dephosphorylation;GO:0006796 phosphate-containing compound metabolic process
rnf144b	0.0428175	0.045526	59 S 0.721;107 S 0.989*;266 K 0.797;	ring finger protein 144B	GO:0032436 positive regulation of proteasomal ubiquitin-dependent protein catabolic process;GO:2000060 positive regulation of ubiquitin-dependent protein catabolic process;GO:1901800 positive regulation of proteasomal protein catabolic process
dlx6a	0.0262759	0.041702	39 A 0.602;194 T 0.540;236 M 0.995**;	distal-less homeobox 6a	GO:0035141 medial fin morphogenesis;GO:0033338 medial fin development;GO:0001841 neural tube formation
hsf4	0.0186053	0.039642	196 S 0.683;343 Y 0.727;345 E 0.969*;	heat shock transcription factor 4	GO:0032070 regulation of deoxyribonuclease activity;GO:0032075 positive regulation of nuclease activity;GO:0032077 positive regulation of deoxyribonuclease activity
zic1	0.00148827	0.038911	439 Y 0.993**;440 V 0.949;	zic family member 1 (odd-paired homolog, Drosophila)	GO:0021534 cell proliferation in hindbrain;GO:0048853 forebrain morphogenesis;GO:0021592 fourth ventricle development
usp49	0.0212409	0.035507	605 S 0.717;606 S 0.944;	ubiquitin specific peptidase 49	GO:0016579 protein deubiquitination;GO:0070646 protein modification by small protein removal;GO:0006511 ubiquitin-dependent protein catabolic process
casp7	0.0114059	0.029404	354 K 0.937;	caspase 7, apoptosis-related cysteine peptidase	GO:0097194 execution phase of apoptosis;GO:0006915 apoptotic process;GO:0012501 programmed cell death
rab35b	0.0100436	0.024688	36 S 0.997**;	RAB35, member RAS oncogene family b	GO:0032456 endocytic recycling;GO:0098876 vesicle-mediated transport to the plasma membrane;GO:0016197 endosomal transport
