# Supplementary material for: A Chromosome-Level Genome Assembly of Yellowtail Kingfish (Seriola lalandi)
Source: Front Genet. 2022 Jan 19;12:825742. doi: 10.3389/fgene.2021.825742 (PMC8807568; doi:10.3389/fgene.2021.825742)
Supplement: Supplementary file 12 [file Table5.XLSX]

## Sheet: Sheet1
Supplementary Table 5 Statistics on the number of gene sets with different annotation methods.
Methods	Classify	Gene number
De novo	Augustus	24893
	Genescan	30016
	Glimmer	35451
RNA	RNA-seq	18644
	Iso-seq	22468
Homology	Seriola lalandi dorsalis	22267
	Seriola dumerili	21577
	Seriola quinqueradiata	27706
	Seriola rivoliana	41493
	Echeneis naucrates	23606
	Oryzias latipes	25935
	Danio rerio	22475
	Takifugu rubripes	21266
EVM		22674
