# Supplementary material for: A Chromosome-Level Genome Assembly of Yellowtail Kingfish (Seriola lalandi)
Source: Front Genet. 2022 Jan 19;12:825742. doi: 10.3389/fgene.2021.825742 (PMC8807568; doi:10.3389/fgene.2021.825742)
Supplement: Supplementary file 13 [file Table7.xlsx]

## Sheet: Sheet1
Supplementary Table 7 Statistics of gene families.
Species	Total used genes	Clustered families	Clustered genes	Species-speciﬁc families	Species-speciﬁc genes	Average genes per clusered family
Caranx melampygus	30859	18475	25866	523	4993	1.4
Danio rerio	28428	19154	26433	718	1995	1.38
Echeneis naucrates	21269	17229	21192	4	77	1.23
Larimichthys crocea	23311	18143	23042	31	269	1.27
Oreochromis niloticus	29447	18269	29048	138	399	1.59
Oryzias latipes	22007	17125	21749	59	258	1.27
Seriola dumerili	22000	17535	21919	1	81	1.25
Seriola lalandi	22674	17020	20084	20	2590	1.18
Seriola quinqueradiata	27693	20268	25538	40	2155	1.26
Seriola rivoliana	34656	14881	27084	959	7572	1.82
Takifugu rubripes	22037	16861	21751	46	286	1.29
