# Supplementary material for: A Chromosome-Level Genome Assembly of Yellowtail Kingfish (Seriola lalandi)
Source: Front Genet. 2022 Jan 19;12:825742. doi: 10.3389/fgene.2021.825742 (PMC8807568; doi:10.3389/fgene.2021.825742)
Supplement: Supplementary file 14 [file Table8.XLSX]

## Sheet: Sheet1
Supplementary Table 8 Statistics of HSP70 gene family.
Gene	Chromosome	Start site	End site	Direction
hsc	chr7	15790895	15793976	-
hsp12l	chr11	711664	714111	+
hsp12l	chr11	674037	676288	+
hsp12l	chr11	4785412	4790625	+
hspa12a	chr17	24173730	24180339	+
hspa12b	chr9	4262653	4288868	+
hspa13	chr4	8486541	8488659	+
hspa14	chr22	2729831	2737817	+
hspa1l	chr15	10311261	10324675	-
hspa1l	chr23	6390098	6414263	+
hspa4a	chr8	26184419	26196445	-
hspa4b	chr8	17565004	17572054	+
hspa4l	chr13	14256561	14263770	+
hspa5	chr18	14678117	14680844	+
hspa8	chr4	19699021	19702413	+
hspa8	chr15	18822836	18844789	+
hspa8	chr15	18808223	18811399	-
hspa9	chr14	672601	721634	-
hyou1	chr15	18769638	18786391	+
